# Supplementary material for: Diethyl 3,4-bis­(2,5-dimethoxy­benz­yl)thieno[2,3-b]thio­phene-2,5-di­car­boxylate
Source: Acta Crystallogr Sect E Struct Rep Online. 2009 Oct 17;65(Pt 11):o2790. doi: 10.1107/S1600536809042214 (PMC2971147; doi:10.1107/S1600536809042214)
Supplement: Supplementary file 2 [file e-65-o2790-Isup2.hkl]

#
# h,k,l, Fc-squared, Fo-squared, sigma(Fo-squared) and status flag
#
data_I
_shelx_title ' RSB100 in P-1'
_shelx_refln_list_code          4
_shelx_F_calc_maximum      196.73
_exptl_crystal_F_000       616.00
_reflns_d_resolution_high  0.6425
 
loop_
 _symmetry_equiv_pos_as_xyz
 'x, y, z'
 '-x, -y, -z'
 
_cell_length_a     9.9439
_cell_length_b    10.8163
_cell_length_c    14.7536
_cell_angle_alpha  82.610
_cell_angle_beta   89.490
_cell_angle_gamma  64.983
 
_shelx_F_squared_multiplier     1.000
 
loop_
 _refln_index_h
 _refln_index_k
 _refln_index_l
 _refln_F_squared_calc
 _refln_F_squared_meas
 _refln_F_squared_sigma
 _refln_observed_status
   1   0   0     6805.59     5482.69     89.85 o
   2   0   0      592.35      661.96      6.76 o
   3   0   0      165.57      186.09      1.97 o
   4   0   0       69.44       73.69      1.09 o
   5   0   0      494.93      540.38      6.65 o
   6   0   0        0.05        2.06      0.67 o
   7   0   0       99.04      113.69      2.03 o
   8   0   0        5.41        7.01      1.06 o
   9   0   0       35.85       38.68      2.38 o
  10   0   0       69.32       66.92      2.77 o
  11   0   0        7.36       11.48      1.66 o
  12   0   0      138.22      150.08      5.48 o
  13   0   0        0.01       -0.50      1.68 o
  14   0   0        3.47        4.17      3.01 o
 -13   1   0        1.88        3.51      2.17 o
 -12   1   0       19.88       17.73      2.30 o
 -11   1   0       31.15       34.61      2.44 o
 -10   1   0       35.68       37.20      2.37 o
  -9   1   0      106.15      100.03      3.46 o
  -8   1   0        3.28        0.66      1.08 o
  -7   1   0      468.19      487.49      6.69 o
  -6   1   0      444.26      454.99      5.03 o
  -5   1   0        0.89       -0.50      0.50 o
  -4   1   0      518.95      536.52      4.76 o
  -3   1   0      150.33      149.10      1.70 o
  -2   1   0      537.29      547.17      4.93 o
  -1   1   0     6859.31     7199.41     61.04 o
   0   1   0      414.32      238.65     10.54 o
   1   1   0      242.34      238.35      6.35 o
   2   1   0     4275.19     4665.80    146.58 o
   3   1   0    10724.02    11122.19    346.73 o
   4   1   0      376.37      429.70     16.94 o
   5   1   0     1138.62     1191.64     15.57 o
   6   1   0      288.14      299.16      3.84 o
   7   1   0       12.42       13.73      0.98 o
   8   1   0      204.26      167.80      3.01 o
   9   1   0      277.21      261.13      6.17 o
  10   1   0      126.54      119.64      3.26 o
  11   1   0        1.60        1.15      1.11 o
  12   1   0        6.65        9.14      1.72 o
  13   1   0       32.59       32.24      5.84 o
  14   1   0        0.53        0.94      1.62 o
 -13   2   0        1.20       -1.49      2.89 o
 -12   2   0        5.83        8.88      3.70 o
 -11   2   0      128.63      157.88      5.32 o
 -10   2   0      118.99      117.67      4.27 o
  -9   2   0      175.28      171.76      5.03 o
  -8   2   0       35.93       34.11      1.45 o
  -7   2   0      508.18      480.70      7.08 o
  -6   2   0      198.38      177.95      2.42 o
  -5   2   0      753.96      700.93      6.66 o
  -4   2   0      190.78      187.51      2.28 o
  -3   2   0      149.15      145.74      1.73 o
  -2   2   0        2.75        2.43      0.36 o
  -1   2   0      117.05       86.61      1.37 o
   0   2   0     2333.11     2456.97     22.88 o
   1   2   0      188.95      174.03      1.88 o
   3   2   0    35865.26    33742.60   1055.49 o
   4   2   0     1625.92     1875.35     61.77 o
   5   2   0       19.86        7.55      2.85 o
   6   2   0       96.88       89.62      7.22 o
   7   2   0       24.29       20.79      4.50 o
   8   2   0       20.36       15.66      1.31 o
   9   2   0       85.25       61.65      1.76 o
  10   2   0       65.78       59.89      2.94 o
  11   2   0       28.23       23.77      1.40 o
  12   2   0       52.41       50.95      4.64 o
  13   2   0       13.40       20.75      1.91 o
  14   2   0        5.53        7.48      3.03 o
 -12   3   0       17.55       20.20      3.49 o
 -11   3   0        0.49       -0.50      2.22 o
 -10   3   0       27.12       27.79      2.71 o
  -9   3   0       31.44       35.94      1.58 o
  -8   3   0       24.22       21.19      1.44 o
  -7   3   0       93.39       92.00      2.15 o
  -6   3   0     1531.16     1470.69     14.14 o
  -5   3   0     1451.26     1393.29     12.69 o
  -4   3   0      497.00      575.35      5.44 o
  -3   3   0      134.50      129.82      1.97 o
  -2   3   0      154.12      161.22      2.12 o
  -1   3   0        1.34        1.11      0.42 o
   0   3   0      535.25      500.10      5.68 o
   1   3   0      324.37      299.25      4.31 o
   2   3   0     7270.53     7746.20     76.56 o
   3   3   0     1589.57     1635.71     22.56 o
   4   3   0       27.72       19.34      0.96 o
   5   3   0     2300.29     2402.34     34.41 o
   6   3   0     1713.05     1693.50     58.12 o
   7   3   0        5.17       -2.45      2.45 o
   8   3   0       30.57       23.76      5.34 o
   9   3   0        2.13        0.08      3.49 o
  10   3   0        8.06        8.83      4.66 o
  11   3   0       48.70       44.35      8.31 o
 -12   4   0       72.78       70.80      7.39 o
 -11   4   0       78.22       75.93      5.36 o
 -10   4   0        0.23       -0.39      2.19 o
  -9   4   0       69.78       70.70      3.32 o
  -8   4   0        3.15        0.83      1.22 o
  -7   4   0      350.26      335.50      5.36 o
  -6   4   0        0.04       -0.20      0.70 o
  -5   4   0      147.12      145.72      3.14 o
  -4   4   0      208.68      204.82      2.92 o
  -3   4   0      182.29      207.12      2.91 o
  -2   4   0        8.25        4.43      0.56 o
  -1   4   0       33.63       32.10      1.05 o
   0   4   0      347.64      377.95      4.73 o
   1   4   0        0.02       -0.32      0.32 o
   2   4   0      490.71      530.07      6.02 o
   3   4   0      951.41      900.71      9.12 o
   4   4   0      656.28      760.26      8.37 o
   5   4   0    11105.17    11560.89    126.87 o
   6   4   0     3278.68     3563.91     39.74 o
   7   4   0       20.01       17.41      0.96 o
   8   4   0       10.81        3.49      4.01 o
   9   4   0        1.79       -0.84      3.57 o
  10   4   0       90.72       87.98      9.95 o
  11   4   0        5.76        5.46      4.82 o
  12   4   0        1.53       -2.05      4.17 o
  13   4   0       97.84      103.03     12.80 o
 -11   5   0       17.31       27.07      4.60 o
 -10   5   0       39.90       37.48      3.51 o
  -9   5   0      118.83      120.58      7.99 o
  -8   5   0       41.19       37.02      2.90 o
  -7   5   0      137.06      138.40      3.64 o
  -6   5   0       30.34       33.32      1.64 o
  -5   5   0      446.78      421.46      5.42 o
  -4   5   0      485.75      448.31      5.38 o
  -3   5   0      124.29      121.20      2.28 o
  -2   5   0     1477.72     1554.15     14.16 o
  -1   5   0     2296.17     2506.04     23.01 o
   0   5   0       39.35       53.71      1.68 o
   1   5   0      139.79      155.80      3.72 o
   2   5   0      303.52      333.52      4.33 o
   3   5   0      106.68       91.29      1.79 o
   4   5   0       77.07       89.33      1.77 o
   5   5   0     2525.22     2715.97     29.75 o
   6   5   0      352.76      312.06      4.99 o
   7   5   0      628.05      603.56      8.33 o
   8   5   0        0.67        0.01      0.66 o
   9   5   0      294.76      281.56      4.79 o
  10   5   0        1.18        2.49      4.21 o
  11   5   0        2.63        3.33      4.25 o
  12   5   0       63.82       62.69      9.95 o
  13   5   0       12.47       -1.20      4.78 o
  14   5   0       40.01       39.17      9.91 o
 -10   6   0       25.20       28.95      4.22 o
  -9   6   0      115.63      126.64      5.24 o
  -8   6   0       29.13       24.17      4.47 o
  -7   6   0       63.96       61.16      3.64 o
  -6   6   0      149.18      146.64      3.99 o
  -5   6   0       40.48       36.02      1.75 o
  -4   6   0      803.31      779.37      9.11 o
  -3   6   0       53.28       60.14      1.86 o
  -2   6   0      548.60      590.76      6.97 o
  -1   6   0       49.53       36.24      1.30 o
   0   6   0      265.57      264.54      4.11 o
   1   6   0       92.62      102.60      2.41 o
   2   6   0      470.13      510.53      6.34 o
   3   6   0       77.67       80.93      1.83 o
   4   6   0       47.23       47.42      1.51 o
   5   6   0      109.88       89.47      2.89 o
   6   6   0       22.56       17.92      1.21 o
   7   6   0      254.05      268.66      3.94 o
   8   6   0     7033.00     7027.12     84.24 o
   9   6   0       57.07       57.15      1.81 o
  10   6   0        0.04        0.53      0.76 o
  11   6   0        7.21        6.86      1.33 o
  12   6   0        1.36       -0.68      4.78 o
  13   6   0       13.44        8.59      6.10 o
  14   6   0        2.70        2.65      6.14 o
  15   6   0        3.18        2.89      6.62 o
  -9   7   0        9.33        4.13      4.90 o
  -8   7   0        2.19        0.42      3.24 o
  -7   7   0       80.62       75.96      4.47 o
  -6   7   0      148.89      147.20      4.29 o
  -5   7   0        2.12        0.26      1.17 o
  -4   7   0      128.87      131.73      3.12 o
  -3   7   0      348.15      272.31      4.44 o
  -2   7   0      442.60      376.18      5.71 o
  -1   7   0      956.31      899.13     10.25 o
   0   7   0        0.18       -0.29      0.63 o
   1   7   0     2089.91     2153.49     23.06 o
   2   7   0      468.74      449.00      6.08 o
   3   7   0       70.72       57.18      1.81 o
   4   7   0       64.64       71.96      1.74 o
   5   7   0        4.78        3.30      0.74 o
   6   7   0      338.93      325.21      5.22 o
   7   7   0      641.30      653.78      8.73 o
   8   7   0      104.91       90.14      4.30 o
   9   7   0       10.48        7.69      1.13 o
  10   7   0      161.63      148.72      3.65 o
  11   7   0      227.76      214.82      5.61 o
  12   7   0        7.10        2.53      1.95 o
  13   7   0       40.08       53.98     10.07 o
  14   7   0       13.87       13.20      7.39 o
  15   7   0        8.59        7.18      6.82 o
  -9   8   0        1.57       -1.12      4.70 o
  -8   8   0       24.92       18.98      6.30 o
  -7   8   0       86.91       94.78      8.81 o
  -6   8   0      257.25      255.27     10.16 o
  -5   8   0        9.22        5.16      1.75 o
  -4   8   0      182.09      196.15      7.61 o
  -3   8   0      314.10      251.71      5.18 o
  -2   8   0      266.34      262.25      5.17 o
  -1   8   0      321.65      320.50      4.99 o
   0   8   0      452.44      421.36      5.91 o
   1   8   0      487.99      465.06      6.22 o
   2   8   0      949.84      905.82     10.20 o
   3   8   0       80.02       76.23      2.27 o
   4   8   0      680.87      708.35      8.12 o
   5   8   0       90.08       82.66      1.89 o
   6   8   0      122.11      120.84      2.49 o
   7   8   0        0.00       -0.80      0.80 o
   8   8   0      298.87      282.76      5.21 o
   9   8   0       22.45       25.07      1.66 o
  10   8   0      425.51      403.14      7.61 o
  11   8   0      234.10      213.68      4.84 o
  12   8   0        7.31        4.47      1.71 o
  13   8   0        6.34        6.88      1.69 o
  14   8   0        6.51       11.88      7.18 o
  15   8   0        0.08        1.40      5.78 o
  -8   9   0        1.65       -1.16      4.58 o
  -7   9   0        0.10       -4.37      4.37 o
  -6   9   0        0.66       -3.85      3.85 o
  -5   9   0       10.97       10.40      5.66 o
  -4   9   0      254.16      251.46     10.13 o
  -3   9   0       10.76       14.26      2.06 o
  -2   9   0       75.15       76.01      3.54 o
  -1   9   0        1.21       -1.17      1.17 o
   0   9   0      354.81      320.89      6.86 o
   1   9   0      784.16      732.41      9.77 o
   2   9   0     2675.76     2639.26     26.68 o
   3   9   0      768.08      767.38     10.62 o
   4   9   0      290.12      272.46      4.51 o
   5   9   0       15.86        8.79      1.01 o
   6   9   0        0.47        1.58      1.02 o
   7   9   0       17.49       22.50      1.55 o
   8   9   0       75.59       74.75      2.65 o
   9   9   0        4.85        3.52      1.21 o
  10   9   0       35.18       30.79      1.89 o
  11   9   0        7.76       10.42      2.00 o
  12   9   0       33.77       30.65      2.59 o
  13   9   0       43.88       36.83      2.47 o
  14   9   0       61.97       55.79      2.79 o
  15   9   0        0.01       -0.48      6.14 o
  -7  10   0        0.72        2.49      5.50 o
  -6  10   0        0.08       -0.12      4.54 o
  -5  10   0        6.21        8.72      3.40 o
  -4  10   0      174.48      165.08      8.71 o
  -3  10   0      105.89       74.63     11.30 o
  -2  10   0       12.08       12.47      2.14 o
  -1  10   0      189.41      173.93      5.47 o
   0  10   0        9.13        8.64      2.38 o
   1  10   0      215.11      223.95      6.35 o
   2  10   0      467.24      457.15     11.02 o
   3  10   0      389.54      342.26      6.81 o
   4  10   0       99.81       92.93      3.74 o
   5  10   0       15.49       12.43      1.55 o
   6  10   0       90.69      102.21      4.04 o
   7  10   0       31.45       36.82      2.29 o
   8  10   0       19.51       19.98      1.84 o
   9  10   0        5.24        3.81      1.32 o
  10  10   0       32.87       32.37      2.31 o
  11  10   0       52.64       54.75      4.43 o
  12  10   0        8.34        3.25      1.56 o
  13  10   0       66.44       62.59      3.47 o
  14  10   0        5.97        5.69      1.85 o
  15  10   0        1.33        0.84      1.34 o
  -6  11   0       40.58       35.88      7.75 o
  -5  11   0       22.63       20.87      6.98 o
  -4  11   0        0.05       -1.63      2.74 o
  -3  11   0       79.04       78.89     10.64 o
  -2  11   0      138.72      139.51      7.65 o
  -1  11   0      244.19      270.99      8.86 o
   0  11   0       72.37       68.81      4.55 o
   1  11   0       70.41       65.39      4.36 o
   2  11   0        0.38       -1.35      1.70 o
   3  11   0      347.97      313.51      7.82 o
   4  11   0      513.61      519.53     11.11 o
   5  11   0       28.72       30.29      2.12 o
   6  11   0      223.01      225.23      5.12 o
   7  11   0       74.79       66.97      3.48 o
   8  11   0        6.68        4.08      1.68 o
   9  11   0       22.16       22.27      2.34 o
  10  11   0       15.61       23.00      2.02 o
  11  11   0        0.86        0.04      1.49 o
  12  11   0        5.03        6.68      1.70 o
  13  11   0       16.43       15.05      2.54 o
  14  11   0        0.17        0.97      3.80 o
  -5  12   0       37.19       52.86      9.55 o
  -4  12   0        0.01       -5.06      5.06 o
  -3  12   0       77.54       88.99      7.14 o
  -2  12   0       34.38       53.40      5.90 o
  -1  12   0       47.43       43.87      4.40 o
   0  12   0        1.71       -1.18      2.41 o
   1  12   0      145.50      144.10      7.10 o
   2  12   0       30.49       28.96      3.46 o
   3  12   0       54.20       51.02      7.25 o
   4  12   0       65.30       58.95      4.12 o
   5  12   0       72.36       67.74      4.00 o
   6  12   0      147.83      137.66      4.55 o
   7  12   0        2.82        3.23      1.89 o
   8  12   0       17.82       13.09      2.27 o
   9  12   0       27.23       31.99      3.31 o
  10  12   0       51.84       58.61      4.91 o
  11  12   0       28.11       27.06      3.30 o
  12  12   0        6.04       11.94      2.64 o
  13  12   0        8.86       11.01      2.12 o
  14  12   0        0.99       -1.58      1.84 o
  -3  13   0        1.68       -4.86      4.86 o
  -2  13   0        0.99        2.32      3.23 o
  -1  13   0       22.73       18.95      4.72 o
   0  13   0        7.91        6.43      3.04 o
   1  13   0       38.60       36.71      5.33 o
   2  13   0       41.82       43.12      7.02 o
   3  13   0        0.39        0.78      2.74 o
   4  13   0        8.24        9.45      3.43 o
   5  13   0      111.20      108.52      6.98 o
   6  13   0      291.08      286.88     11.55 o
   7  13   0      132.77      129.54     11.92 o
   8  13   0        0.02       -1.40      2.81 o
   9  13   0       38.63       42.12      4.10 o
  10  13   0       14.14       12.54      2.95 o
  11  13   0        3.93        7.39      2.59 o
  12  13   0        0.00        5.29      3.00 o
  13  13   0        1.59        2.00      2.48 o
  -2  14   0        2.13       -5.18      5.34 o
  -1  14   0        0.14       -1.08      4.88 o
   0  14   0       18.92       17.02      7.89 o
   1  14   0       58.50       63.76      6.26 o
   2  14   0       88.31       80.05      6.98 o
   3  14   0        7.16        6.22      4.98 o
   4  14   0       11.31       10.11      5.22 o
   5  14   0        6.67       14.09      5.78 o
   6  14   0       24.33       26.09      6.08 o
   7  14   0       11.94       13.15      4.47 o
   8  14   0       29.33       31.92      5.42 o
   9  14   0       20.60       23.53      5.09 o
  10  14   0       76.30       87.32      6.35 o
  11  14   0        1.75        2.51      2.61 o
  12  14   0        5.55        8.41      3.01 o
  13  14   0       10.20        9.36      3.10 o
   0  15   0        1.04       -5.42      5.42 o
   1  15   0        7.09        5.37      4.72 o
   2  15   0        0.88       -2.09      4.17 o
   3  15   0        5.65        1.93      5.42 o
   4  15   0       66.75       64.82      9.35 o
   5  15   0        2.30       -6.01      8.39 o
   6  15   0        8.25        5.71      5.56 o
   7  15   0        6.90        7.33      4.33 o
   8  15   0       92.79      107.44      8.50 o
   9  15   0       94.74       97.94     13.22 o
  10  15   0      237.82      291.09     13.75 o
  11  15   0        4.02        2.32      3.91 o
  12  15   0        0.10       -1.11      2.63 o
   3  16   0        3.70        5.26      5.54 o
   4  16   0       17.10       14.49      6.34 o
   5  16   0        1.54       -3.81      6.24 o
   6  16   0        0.03        1.00      4.31 o
   7  16   0        3.14        3.97      4.14 o
   8  16   0        5.29        6.52      3.99 o
   9  16   0        1.88        5.66      4.45 o
  10  16   0       54.50       59.61      7.38 o
  -9 -16   1       14.63       16.13      5.26 o
  -8 -16   1        0.12       -6.54      6.54 o
  -7 -16   1        0.12       -1.12      3.72 o
  -6 -16   1        0.50        3.45      4.59 o
  -5 -16   1        1.40       -1.01      4.54 o
  -4 -16   1        5.21       14.89      6.50 o
  -3 -16   1       10.14       11.24      6.42 o
 -11 -15   1        0.05        3.08      3.98 o
 -10 -15   1        2.84        6.55      7.83 o
  -9 -15   1        0.28        5.67      6.06 o
  -8 -15   1       18.44       17.94      6.80 o
  -7 -15   1       48.81       51.20      6.60 o
  -6 -15   1        4.72        2.25      9.77 o
  -5 -15   1       11.49        4.62      5.26 o
  -4 -15   1        0.67       -0.88      4.82 o
  -3 -15   1       19.17        2.73      5.26 o
  -2 -15   1        1.30        0.32      5.06 o
  -1 -15   1        1.72        2.02      3.37 o
 -13 -14   1        0.01        1.83      3.69 o
 -12 -14   1        7.60        4.80      2.81 o
 -11 -14   1        3.00        7.71      2.94 o
 -10 -14   1        0.01       -2.23      2.68 o
  -9 -14   1       16.62       20.06      7.93 o
  -8 -14   1       21.71       10.23      7.04 o
  -7 -14   1       42.84       29.77      5.20 o
  -6 -14   1       49.09       48.76      6.98 o
  -5 -14   1        6.80        3.73      4.54 o
  -4 -14   1        5.62        4.37      4.74 o
  -3 -14   1       21.44       18.66      6.26 o
  -2 -14   1       18.51       19.34      4.59 o
  -1 -14   1        0.61       -2.29      3.17 o
   0 -14   1       22.09       22.18      4.86 o
   1 -14   1        8.96       11.12      6.42 o
 -13 -13   1        0.06        1.43      2.39 o
 -12 -13   1       12.96       13.38      3.15 o
 -11 -13   1        0.94        1.27      2.32 o
 -10 -13   1        1.04        0.00      2.95 o
  -9 -13   1        5.60        6.93      2.68 o
  -8 -13   1       13.78       21.56      3.35 o
  -7 -13   1       81.34       82.98      6.80 o
  -6 -13   1        0.60        4.56      3.70 o
  -5 -13   1       52.74       49.37      7.59 o
  -4 -13   1      105.82      105.16      9.55 o
  -3 -13   1       10.05        2.81      3.23 o
  -2 -13   1        0.59       -2.41      3.05 o
  -1 -13   1        0.80       -2.89      2.89 o
   0 -13   1       40.39       44.68      4.71 o
   1 -13   1       17.67       11.25      4.05 o
   2 -13   1        3.72        7.01      6.22 o
   3 -13   1       16.31        9.07      6.02 o
 -14 -12   1        1.45        1.22      2.04 o
 -13 -12   1        0.44       -1.18      2.33 o
 -12 -12   1        0.42       -1.61      2.01 o
 -11 -12   1       52.94       66.58      4.47 o
 -10 -12   1       10.87        7.87      2.65 o
  -9 -12   1       40.09       42.48      3.77 o
  -8 -12   1        0.25       -1.86      1.86 o
  -7 -12   1       30.92       32.48      3.47 o
  -6 -12   1        7.60        3.55      2.13 o
  -5 -12   1      171.51      159.81      6.88 o
  -4 -12   1      170.89      167.63      8.11 o
  -3 -12   1        2.35        2.40      4.13 o
  -2 -12   1       28.82       33.19      3.59 o
  -1 -12   1        1.93        4.44      2.45 o
   0 -12   1      146.63      175.49      8.55 o
   1 -12   1        0.50       -2.18      2.18 o
   2 -12   1        0.89        1.97      3.01 o
   3 -12   1       62.81       67.81      6.54 o
   4 -12   1      102.65      105.40     11.96 o
 -14 -11   1       14.57       20.91      2.51 o
 -13 -11   1        2.23        3.01      1.60 o
 -12 -11   1        5.01        9.97      1.92 o
 -11 -11   1       42.31       49.38      2.99 o
 -10 -11   1        0.72        1.35      1.48 o
  -9 -11   1       10.32       12.18      3.47 o
  -8 -11   1        0.65       -1.65      1.65 o
  -7 -11   1        0.96       -0.41      1.61 o
  -6 -11   1       36.76       30.93      3.02 o
  -5 -11   1      115.89      117.03      4.49 o
  -4 -11   1      292.84      298.76      7.20 o
  -3 -11   1       13.38       11.90      2.77 o
  -2 -11   1      129.96      140.57      6.05 o
  -1 -11   1        1.56        1.20      2.03 o
   0 -11   1        4.86        4.14      2.37 o
   1 -11   1       23.58       25.41      4.44 o
   2 -11   1        0.20        0.31      6.22 o
   3 -11   1       21.14       22.81      4.60 o
   4 -11   1        8.82        3.76      4.29 o
   5 -11   1       25.92       15.73      6.78 o
   6 -11   1       11.51       14.05      6.14 o
 -15 -10   1        1.65        2.25      3.02 o
 -14 -10   1       28.31       34.65      3.05 o
 -13 -10   1        0.39       -0.26      2.19 o
 -12 -10   1       18.39       16.32      2.12 o
 -11 -10   1       27.74       29.28      2.30 o
 -10 -10   1        0.08       -0.46      1.25 o
  -9 -10   1       32.08       36.79      2.50 o
  -8 -10   1        4.89        6.28      1.47 o
  -7 -10   1      158.99      134.44      4.00 o
  -6 -10   1      289.02      252.09      5.20 o
  -5 -10   1       83.42       78.24      2.92 o
  -4 -10   1        0.06       -0.66      1.03 o
  -3 -10   1      218.94      199.59      5.04 o
  -2 -10   1      622.32      596.86     11.77 o
  -1 -10   1      125.26      115.36      5.28 o
   0 -10   1       45.77       47.91      3.74 o
   1 -10   1       12.25       14.48      2.31 o
   2 -10   1        0.37        1.81      1.56 o
   3 -10   1        4.68        3.97      3.02 o
   4 -10   1       16.99       24.71      5.34 o
   5 -10   1       33.77       49.51      5.36 o
   6 -10   1       18.24        8.19      5.30 o
   7 -10   1       27.32       24.44      6.86 o
 -15  -9   1        0.01       10.96      7.79 o
 -14  -9   1       11.57       15.20      1.82 o
 -13  -9   1        1.13        1.14      1.41 o
 -12  -9   1       15.01       17.60      1.82 o
 -11  -9   1        0.75        0.89      1.23 o
 -10  -9   1        0.23        0.11      1.20 o
  -9  -9   1       14.84       11.95      1.65 o
  -8  -9   1        0.00       -0.89      0.89 o
  -7  -9   1       48.95       42.10      1.81 o
  -6  -9   1      210.74      182.73      3.70 o
  -5  -9   1       45.36       43.07      1.52 o
  -4  -9   1       49.29       43.32      1.73 o
  -3  -9   1        0.37       -0.87      0.87 o
  -2  -9   1     1167.77     1093.93     12.42 o
  -1  -9   1      226.77      212.26      4.31 o
   0  -9   1       72.82       70.85      3.41 o
   1  -9   1      184.33      219.36      5.94 o
   2  -9   1      183.89      168.98      5.19 o
   3  -9   1      175.01      166.25      5.20 o
   4  -9   1        2.46       -1.51      2.50 o
   5  -9   1        0.38       -2.37      2.58 o
   6  -9   1       26.79       24.39      4.04 o
   7  -9   1        4.39        3.97      5.06 o
   8  -9   1        5.29        2.73      5.22 o
 -15  -8   1        1.68       -2.45      5.62 o
 -14  -8   1        1.39        5.58      5.38 o
 -13  -8   1        3.41        3.56      1.46 o
 -12  -8   1       46.98       47.02      2.24 o
 -11  -8   1       18.93       17.59      2.46 o
 -10  -8   1        0.27       -1.02      1.02 o
  -9  -8   1        3.57        3.57      1.20 o
  -8  -8   1      424.15      392.41      6.03 o
  -7  -8   1      125.72      120.86      2.70 o
  -6  -8   1       59.99       55.35      1.65 o
  -5  -8   1       29.20       28.96      1.28 o
  -4  -8   1       74.15       59.60      1.71 o
  -3  -8   1       31.40       32.90      1.52 o
  -2  -8   1       34.21       33.26      1.57 o
  -1  -8   1        5.15        5.25      1.06 o
   0  -8   1      959.67      888.29     12.03 o
   1  -8   1      623.52      601.98      9.00 o
   2  -8   1      215.94      174.32      4.15 o
   3  -8   1       59.57       66.82      2.66 o
   4  -8   1       45.02       39.42      2.35 o
   5  -8   1       42.75       42.28      3.47 o
   6  -8   1      101.99      103.22      6.55 o
   7  -8   1        1.12        3.35      2.64 o
   8  -8   1       15.67       13.49      5.62 o
   9  -8   1        2.58       -1.08      4.58 o
 -15  -7   1        6.65        1.69      5.66 o
 -14  -7   1        2.78        3.13      5.34 o
 -13  -7   1       16.05       18.34      7.34 o
 -12  -7   1        8.87       11.96      1.39 o
 -11  -7   1       88.26       93.86      2.80 o
 -10  -7   1        3.94        8.87      3.14 o
  -9  -7   1       92.16       83.90      4.85 o
  -8  -7   1       59.14       57.90      1.93 o
  -7  -7   1        0.17       -0.72      0.72 o
  -6  -7   1        5.17        2.36      0.54 o
  -5  -7   1      143.39      143.34      2.30 o
  -4  -7   1        3.68        4.60      0.72 o
  -3  -7   1      468.04      495.91      6.02 o
  -2  -7   1      753.24      725.78      8.35 o
  -1  -7   1       19.21       12.03      1.07 o
   0  -7   1       79.91       75.02      2.04 o
   1  -7   1     1657.93     1538.09     17.29 o
   2  -7   1       25.16       27.42      1.49 o
   3  -7   1      221.11      250.99      4.22 o
   4  -7   1       64.31       62.62      2.76 o
   5  -7   1      143.11      129.85      3.95 o
   6  -7   1       16.18       20.61      1.98 o
   7  -7   1       27.29       32.02      3.28 o
   8  -7   1        7.89        7.39      2.30 o
   9  -7   1       62.86       82.28      9.03 o
 -15  -6   1        1.67       10.60      6.94 o
 -14  -6   1       40.95       39.17      9.47 o
 -13  -6   1        3.28        2.29      5.46 o
 -12  -6   1        1.34        1.25      2.21 o
 -11  -6   1       12.89       13.94      1.08 o
 -10  -6   1       30.30       28.86      1.44 o
  -9  -6   1        2.36       -0.09      2.47 o
  -8  -6   1        1.08       -0.64      4.94 o
  -7  -6   1      540.27      529.64      6.05 o
  -6  -6   1       87.46       92.53      2.41 o
  -5  -6   1        5.93        7.10      0.75 o
  -4  -6   1      449.80      516.59      5.94 o
  -3  -6   1      276.81      306.54      3.98 o
  -2  -6   1      187.96      177.67      2.82 o
  -1  -6   1      149.39      133.91      2.47 o
   0  -6   1      618.34      659.88      7.65 o
   1  -6   1      437.17      416.91      5.41 o
   2  -6   1      410.81      421.46      5.85 o
   3  -6   1     1100.80     1025.78     10.70 o
   4  -6   1      347.72      361.54      5.15 o
   5  -6   1        0.95       -0.71      0.71 o
   6  -6   1       20.73       29.43      1.99 o
   7  -6   1        8.78        9.53      2.00 o
   8  -6   1      172.10      172.91      6.17 o
   9  -6   1        0.00       -0.17      1.67 o
  10  -6   1        0.33       -2.62      2.62 o
 -14  -5   1        2.23        0.36      5.74 o
 -13  -5   1       60.88       61.29     10.36 o
 -12  -5   1        0.00       -1.24      4.21 o
 -11  -5   1       53.61       84.04     10.11 o
 -10  -5   1       46.47       38.55      1.51 o
  -9  -5   1      447.54      430.28     13.09 o
  -8  -5   1      308.20      309.12      6.28 o
  -7  -5   1      101.80       95.57      1.99 o
  -6  -5   1      141.88      126.74      2.88 o
  -5  -5   1      508.29      573.13      6.71 o
  -4  -5   1      429.39      561.83      6.09 o
  -3  -5   1      172.16      218.90      3.11 o
  -2  -5   1      965.71     1047.68     10.69 o
  -1  -5   1      683.47      764.56      7.77 o
   0  -5   1     1720.44     1921.74     19.09 o
   1  -5   1        3.69       11.56      0.88 o
   2  -5   1        2.43        0.26      0.61 o
   3  -5   1      837.48      830.39      8.72 o
   4  -5   1      952.67      887.75      9.28 o
   5  -5   1       76.60       84.47      2.07 o
   6  -5   1      238.75      244.46      4.58 o
   7  -5   1       54.88       52.18      2.33 o
   8  -5   1       46.93       47.02      3.12 o
   9  -5   1       30.41       31.69      2.78 o
  10  -5   1        6.88        4.30      1.60 o
  11  -5   1       76.28       82.58      5.91 o
 -13  -4   1        6.09        2.01      5.86 o
 -12  -4   1       30.41       28.94      7.83 o
 -11  -4   1       74.43       91.59     10.68 o
 -10  -4   1       62.37       66.26      8.83 o
  -9  -4   1      258.27      247.00     15.09 o
  -8  -4   1        0.89        0.82      1.08 o
  -7  -4   1      801.60      805.29      9.59 o
  -6  -4   1      611.96      621.24      7.01 o
  -5  -4   1       30.14       22.78      1.62 o
  -4  -4   1      178.60      218.60      2.97 o
  -3  -4   1     1138.83     1210.94     12.02 o
  -2  -4   1       72.93       64.37      1.39 o
  -1  -4   1       28.08       23.01      1.36 o
   0  -4   1      366.92      345.61      3.95 o
   1  -4   1      238.71      252.26      3.67 o
   2  -4   1      522.22      602.60      6.38 o
   3  -4   1     2123.84     2220.78     20.49 o
   4  -4   1        0.07        3.05      0.59 o
   5  -4   1      729.05      702.98      7.62 o
   6  -4   1      145.56      152.70      2.87 o
   7  -4   1       93.53       89.31      2.48 o
   8  -4   1       48.56       54.72      3.42 o
   9  -4   1        0.47       -0.60      1.46 o
  10  -4   1       12.14       19.37      3.29 o
  11  -4   1        7.64        0.85      2.47 o
 -13  -3   1       15.05       13.28      2.13 o
 -12  -3   1        9.60        4.16      2.54 o
 -11  -3   1       37.83       30.12      1.61 o
 -10  -3   1       33.16       31.40      1.53 o
  -9  -3   1      149.12       92.87      9.55 o
  -8  -3   1      747.70      694.39     29.10 o
  -7  -3   1       48.16       53.54      1.85 o
  -6  -3   1     1030.14     1006.78     14.92 o
  -5  -3   1       10.97        8.26      0.50 o
  -4  -3   1      112.92      102.61      2.95 o
  -3  -3   1      320.26      296.38      3.57 o
  -2  -3   1      768.18      798.09      7.92 o
  -1  -3   1        5.41        7.32      0.46 o
   0  -3   1        3.25        3.62      0.39 o
   1  -3   1     1261.89     1335.65     13.13 o
   2  -3   1     5443.94     6270.30     55.16 o
   3  -3   1      298.65      291.84      3.46 o
   4  -3   1      270.27      281.97      3.39 o
   5  -3   1        0.64       -0.54      0.54 o
   6  -3   1     2195.47     2111.90     20.83 o
   7  -3   1      251.69      234.48      3.61 o
   8  -3   1      119.12      122.88      3.11 o
   9  -3   1       20.83       22.93      1.32 o
  10  -3   1      112.71      118.09      4.75 o
  11  -3   1       47.33       49.58      4.23 o
  12  -3   1        0.21       -2.43      2.43 o
 -14  -2   1        7.01        8.33      1.79 o
 -13  -2   1        3.91        3.81      2.37 o
 -12  -2   1       54.80       50.47      6.48 o
 -11  -2   1        6.27        6.32      1.05 o
 -10  -2   1        0.32       -0.53      0.88 o
  -9  -2   1      706.96      561.03      8.78 o
  -8  -2   1      383.10      380.28      5.40 o
  -7  -2   1        4.66        8.62      0.55 o
  -6  -2   1      166.09      125.54      2.35 o
  -5  -2   1      564.43      649.13      9.76 o
  -4  -2   1     3509.04     3971.70     56.50 o
  -3  -2   1      536.45      567.63      6.69 o
  -2  -2   1       12.20       12.58      0.39 o
  -1  -2   1     1548.86     1561.73     12.65 o
   0  -2   1     5840.66     6088.01     52.75 o
   1  -2   1        3.61        9.07      0.55 o
   2  -2   1        8.25        7.55      0.46 o
   3  -2   1       58.28       47.40      0.97 o
   4  -2   1       32.74       20.58      0.75 o
   5  -2   1     1297.00     1328.92     12.49 o
   6  -2   1        0.59       -0.15      0.51 o
   7  -2   1       71.37       73.60      2.66 o
   8  -2   1      552.43      562.50      8.04 o
   9  -2   1      153.18      147.09      4.67 o
  10  -2   1       58.65       65.73      3.34 o
  11  -2   1       15.24       17.77      3.16 o
  12  -2   1       16.95       18.71      2.46 o
  13  -2   1       13.07       12.68      3.97 o
 -14  -1   1        2.86        2.02      1.72 o
 -13  -1   1        1.84        1.42      1.56 o
 -12  -1   1        2.73        2.59      1.99 o
 -11  -1   1        0.06       -1.00      1.00 o
 -10  -1   1       42.61       44.28      2.05 o
  -9  -1   1       49.68       34.10      1.68 o
  -8  -1   1       97.99       92.53      2.81 o
  -7  -1   1      143.47      154.73      3.15 o
  -6  -1   1     1098.31     1075.17     12.50 o
  -5  -1   1     1170.68     1272.28     14.74 o
  -4  -1   1       38.19       29.59      0.89 o
  -3  -1   1     3199.37     3151.41     40.49 o
  -2  -1   1     5972.22     6297.91     62.40 o
  -1  -1   1     4529.08     4702.29     46.10 o
   0  -1   1      196.23      202.00      1.99 o
   1  -1   1      523.44      512.71      4.23 o
   2  -1   1     1056.07     1077.99      8.92 o
   3  -1   1      539.73      548.73      5.09 o
   4  -1   1       13.65       20.54      0.55 o
   5  -1   1      305.49      319.92      3.27 o
   6  -1   1     1070.21     1063.18     10.67 o
   7  -1   1        5.77        3.40      0.96 o
   8  -1   1       46.22       42.19      2.21 o
   9  -1   1      423.99      398.61      8.94 o
  10  -1   1       58.05       68.67      4.88 o
  11  -1   1       22.35       22.60      2.19 o
  12  -1   1       11.48       10.92      2.25 o
  13  -1   1       27.99       25.92      3.12 o
 -14   0   1        6.74       12.01      2.34 o
 -13   0   1        0.73        1.16      1.72 o
 -12   0   1        0.03       -0.50      1.36 o
 -11   0   1       17.60       17.98      1.85 o
 -10   0   1       14.14       14.12      2.12 o
  -9   0   1        0.32        0.72      0.96 o
  -8   0   1       54.12       51.53      2.13 o
  -7   0   1       41.38       40.37      1.24 o
  -6   0   1     1254.89     1237.14     13.21 o
  -5   0   1       18.67       35.15      0.70 o
  -4   0   1      490.78      487.83      4.80 o
  -3   0   1      705.28      631.29      6.08 o
  -2   0   1     6126.30     6610.64     60.89 o
  -1   0   1        1.37        1.09      0.10 o
   0   0   1        8.64       -0.03      0.03 o
   1   0   1     1399.97     1463.18     28.24 o
   2   0   1      823.04      814.00      7.39 o
   3   0   1      371.61      346.63      3.47 o
   4   0   1     2418.53     2632.87     25.10 o
   5   0   1       63.10       76.70      1.21 o
   6   0   1       15.31       15.76      0.70 o
   7   0   1       83.35       82.51      1.85 o
   8   0   1      381.27      375.49      7.17 o
   9   0   1      146.03      142.40      5.87 o
  10   0   1       85.96       98.44      3.36 o
  11   0   1      142.10      152.14      4.44 o
  12   0   1       28.07       29.64      4.04 o
  13   0   1        0.62       -0.14      2.65 o
 -13   1   1        8.12        7.99      2.29 o
 -12   1   1        4.75        8.29      2.78 o
 -11   1   1        0.85       -0.49      1.35 o
 -10   1   1        3.46        1.50      1.34 o
  -9   1   1       10.33       10.12      2.85 o
  -8   1   1       72.52       79.30      2.96 o
  -7   1   1       48.57       46.96      1.41 o
  -6   1   1        1.14        1.65      0.49 o
  -5   1   1     1658.42     1758.04     15.23 o
  -4   1   1       27.31       22.73      0.62 o
  -3   1   1     2169.72     2260.73     21.47 o
  -2   1   1        6.80        8.52      0.37 o
  -1   1   1     8355.51     8576.46     72.52 o
   0   1   1     1184.08     1111.93     21.47 o
   1   1   1     1003.00     1022.11     12.73 o
   2   1   1     2174.64     2438.38     33.17 o
   3   1   1      586.33      588.18     20.71 o
   4   1   1     1354.88     1560.04     21.22 o
   5   1   1      107.60      112.53      1.91 o
   6   1   1      300.79      325.90      4.17 o
   7   1   1       60.61       80.48      1.75 o
   8   1   1      165.39      158.36      3.44 o
   9   1   1       25.71       20.75      1.38 o
  10   1   1       26.03       19.39      1.50 o
  11   1   1       92.70       98.28      3.33 o
  12   1   1       10.46        9.09      1.77 o
  13   1   1       20.41       25.01      4.84 o
  14   1   1       41.80       42.71      2.89 o
 -13   2   1        6.76        5.22      3.25 o
 -12   2   1        0.03       -0.27      1.68 o
 -11   2   1       12.35       13.48      2.84 o
 -10   2   1       30.66       28.28      2.42 o
  -9   2   1        0.00        0.56      1.31 o
  -8   2   1       10.80        7.16      1.27 o
  -7   2   1      273.68      270.87      4.57 o
  -6   2   1        4.66        2.88      0.68 o
  -5   2   1      238.12      201.80      2.47 o
  -4   2   1      231.39      250.42      2.99 o
  -3   2   1      566.40      568.48      5.36 o
  -2   2   1     1308.49     1492.46     14.39 o
  -1   2   1     9171.50     9506.05     83.40 o
   0   2   1     2835.99     3125.59     29.01 o
   1   2   1    14466.64    14944.15    125.09 o
   2   2   1     1630.04     1820.60     20.54 o
   3   2   1      764.23      818.80     11.70 o
   4   2   1      207.32      239.38      5.92 o
   5   2   1      168.69      166.12      9.39 o
   6   2   1       16.61       11.04      3.49 o
   7   2   1      156.90      154.76     10.23 o
   8   2   1        2.03        4.30      0.78 o
   9   2   1        7.92        8.52      0.81 o
  10   2   1        0.10        1.62      1.02 o
  11   2   1      280.18      267.09      5.29 o
  12   2   1        4.60        5.94      1.39 o
  13   2   1       41.23       44.82      2.68 o
  14   2   1        0.02        0.31      2.33 o
 -12   3   1       52.27       49.51      4.45 o
 -11   3   1        3.87        2.97      2.42 o
 -10   3   1        5.82        4.81      1.95 o
  -9   3   1        0.67       -0.88      1.00 o
  -8   3   1      185.80      182.88      3.86 o
  -7   3   1      494.17      488.21      6.18 o
  -6   3   1       40.75       29.17      1.32 o
  -5   3   1      424.77      430.69      4.67 o
  -4   3   1       57.74       54.02      1.32 o
  -3   3   1     1098.57     1154.91     10.98 o
  -2   3   1      865.59      987.85      9.46 o
  -1   3   1      257.38      270.16      3.29 o
   0   3   1     1626.05     1609.46     15.38 o
   1   3   1      987.30      929.79      8.62 o
   2   3   1     1026.07     1043.64      9.72 o
   3   3   1     2672.72     2961.49     30.30 o
   4   3   1     8684.95     9182.42    102.52 o
   5   3   1      117.34      132.87      2.92 o
   6   3   1       27.54       37.85      5.30 o
   7   3   1       10.23        4.66      3.33 o
   8   3   1        0.01        1.32      3.37 o
   9   3   1        4.59        5.42      4.05 o
  10   3   1      190.68      189.20     14.13 o
  11   3   1        0.36        2.65      4.13 o
 -12   4   1       37.23       48.85      8.31 o
 -11   4   1        2.80        0.34      2.61 o
 -10   4   1       38.87       42.32      4.08 o
  -9   4   1        0.20        1.51      1.40 o
  -8   4   1       80.18       70.49      2.97 o
  -7   4   1      225.47      227.45      4.14 o
  -6   4   1        5.44        4.39      0.79 o
  -5   4   1        3.74       -0.60      0.60 o
  -4   4   1       47.62       48.97      1.45 o
  -3   4   1        9.27       10.10      0.68 o
  -2   4   1      628.23      614.21      6.44 o
  -1   4   1     3512.42     3828.42     36.18 o
   0   4   1     1101.48     1154.19     12.34 o
   1   4   1      297.10      274.50      4.39 o
   2   4   1       79.30       60.96      1.42 o
   3   4   1     5321.59     6068.73     57.77 o
   4   4   1     4499.90     4757.95     45.40 o
   5   4   1      140.27      167.14      2.55 o
   6   4   1      117.48      145.38      2.43 o
   7   4   1       92.66      100.33      2.92 o
   8   4   1       72.52       70.84      8.15 o
   9   4   1      105.81      110.61      9.91 o
  10   4   1       13.55        5.54      4.46 o
  11   4   1       11.20       16.09      6.22 o
  12   4   1       15.10       16.34      6.66 o
 -11   5   1        8.23        8.77      3.20 o
 -10   5   1      148.94      161.97      5.19 o
  -9   5   1       14.39       11.08      2.11 o
  -8   5   1       62.73       64.71      3.53 o
  -7   5   1      118.14      135.86      3.85 o
  -6   5   1      312.28      296.84      4.56 o
  -5   5   1      212.53      189.46      2.99 o
  -4   5   1       11.14       12.33      0.96 o
  -3   5   1      183.30      188.88      2.68 o
  -2   5   1       46.72       50.56      1.43 o
  -1   5   1       26.30       37.68      1.24 o
   0   5   1     1167.57     1204.54     14.21 o
   1   5   1      163.44      166.66      2.75 o
   2   5   1     1117.73     1103.27     11.87 o
   3   5   1      853.19      974.69     10.05 o
   4   5   1      147.67      113.47      2.03 o
   5   5   1       53.85       55.19      1.24 o
   6   5   1     3586.72     3868.51     39.64 o
   7   5   1     1683.18     1719.05     19.80 o
   8   5   1      169.05      163.64      2.84 o
   9   5   1       25.50       29.43      1.18 o
  10   5   1        2.96       -2.33      3.65 o
  11   5   1       11.86        7.47      4.94 o
  12   5   1        0.46        0.72      4.90 o
  13   5   1        5.08        3.21      5.90 o
 -10   6   1       29.32       21.58      4.08 o
  -9   6   1        0.89       -2.02      2.12 o
  -8   6   1        9.38        8.48      2.31 o
  -7   6   1        6.12        5.06      1.96 o
  -6   6   1       66.80       60.47      2.61 o
  -5   6   1      177.18      186.47      3.54 o
  -4   6   1       27.90       29.42      1.45 o
  -3   6   1      250.17      235.94      3.48 o
  -2   6   1      133.95      127.26      2.24 o
  -1   6   1        2.07        1.28      0.65 o
   0   6   1      499.77      511.11      7.11 o
   1   6   1        1.12       -0.52      0.52 o
   2   6   1      995.47     1028.46     11.42 o
   3   6   1      269.07      326.79      4.39 o
   4   6   1     1364.20     1412.70     14.27 o
   5   6   1      165.46      204.08      3.45 o
   6   6   1     1645.33     1667.26     18.21 o
   7   6   1      121.72      134.83      2.37 o
   8   6   1      412.00      410.30      6.10 o
   9   6   1      216.79      204.73      4.07 o
  10   6   1        3.17        2.61      0.85 o
  11   6   1        3.47       -2.85      3.81 o
  12   6   1       79.09       94.12     11.76 o
  13   6   1        4.71        5.94      6.02 o
  14   6   1        6.42        8.43      7.10 o
 -10   7   1        8.27        7.63      5.58 o
  -9   7   1        0.96        1.73      4.70 o
  -8   7   1      162.57      163.06      6.28 o
  -7   7   1      639.68      652.54     25.50 o
  -6   7   1       20.22       19.13      1.92 o
  -5   7   1      126.77      130.51      3.95 o
  -4   7   1        2.69        0.64      0.84 o
  -3   7   1      395.97      350.68      5.54 o
  -2   7   1      101.10       95.52      2.19 o
  -1   7   1      430.11      454.41      6.44 o
   0   7   1       12.33       13.00      1.42 o
   1   7   1       38.77       25.76      1.46 o
   2   7   1       13.08       14.94      1.17 o
   3   7   1     1211.43     1200.61     13.28 o
   4   7   1       41.84       44.21      1.43 o
   5   7   1      320.10      300.46      4.40 o
   6   7   1      131.37      132.72      2.54 o
   7   7   1      448.77      437.17      6.20 o
   8   7   1      558.30      535.96      7.93 o
   9   7   1      474.24      462.16      8.00 o
  10   7   1      417.53      399.69      7.10 o
  11   7   1        8.16        7.57      1.05 o
  12   7   1       94.78       92.83      2.96 o
  13   7   1        0.13       -1.57      5.74 o
  14   7   1       33.69       36.76      9.59 o
  15   7   1        0.09        7.30      7.43 o
  -9   8   1       21.13       17.90      6.38 o
  -8   8   1       10.03        7.10      5.42 o
  -7   8   1        2.09        0.00      3.99 o
  -6   8   1       11.03        9.42      4.90 o
  -5   8   1      127.89      119.50      5.17 o
  -4   8   1        3.89        1.94      1.24 o
  -3   8   1      234.30      241.95      5.02 o
  -2   8   1      257.51      278.50      4.97 o
  -1   8   1       33.68       33.21      1.68 o
   0   8   1      364.54      350.94      5.56 o
   1   8   1      746.95      692.84      9.58 o
   2   8   1       75.98       62.60      2.05 o
   3   8   1      231.46      209.94      4.60 o
   4   8   1       48.20       57.42      1.84 o
   5   8   1       94.19       96.15      3.59 o
   6   8   1        0.32       -0.44      0.77 o
   7   8   1      115.67      113.49      2.76 o
   8   8   1      112.32      108.64      2.92 o
   9   8   1      589.36      540.86     10.31 o
  10   8   1       90.93       81.54      2.96 o
  11   8   1        4.67        5.51      1.23 o
  12   8   1       72.67       73.49      5.18 o
  13   8   1        1.90        1.44      1.15 o
  14   8   1        0.69       -5.10      5.10 o
  15   8   1        0.76       -3.25      5.46 o
  -8   9   1       17.44       15.37      6.38 o
  -7   9   1        7.97       -2.61      4.54 o
  -6   9   1        2.82        3.19      2.92 o
  -5   9   1      425.05      465.55     15.03 o
  -4   9   1      115.92      111.28      6.82 o
  -3   9   1      171.17      168.29      5.22 o
  -2   9   1       80.91       73.67      4.30 o
  -1   9   1       77.39       78.40      3.23 o
   0   9   1      577.10      539.56      8.59 o
   1   9   1      826.98      810.57     11.34 o
   2   9   1      390.98      369.81      5.95 o
   3   9   1      261.51      270.28      5.49 o
   4   9   1        0.46       -0.87      0.87 o
   5   9   1      243.82      228.80      3.76 o
   6   9   1       91.27       71.07      2.49 o
   7   9   1        1.77        5.24      1.08 o
   8   9   1       22.75       21.25      1.74 o
   9   9   1       68.47       76.71      3.82 o
  10   9   1        9.60       13.86      1.72 o
  11   9   1      139.87      127.78      3.66 o
  12   9   1      211.70      204.41      4.99 o
  13   9   1       41.66       35.63      2.39 o
  14   9   1        7.83        8.96      1.84 o
  15   9   1        1.38        1.28      6.54 o
  -7  10   1       17.50        7.75      6.10 o
  -6  10   1        0.32       -3.81      3.81 o
  -5  10   1        4.19       -0.66      2.97 o
  -4  10   1        5.47        2.20      3.27 o
  -3  10   1       40.69       34.66      4.58 o
  -2  10   1      230.82      220.86      6.31 o
  -1  10   1       25.14       23.72      2.15 o
   0  10   1      278.66      282.45      6.36 o
   1  10   1      164.35      164.03      5.32 o
   2  10   1        3.82       -1.68      2.43 o
   3  10   1       56.55       56.34      2.66 o
   4  10   1       18.66       23.76      1.84 o
   5  10   1        3.76        1.32      1.26 o
   6  10   1       70.32       48.79      3.17 o
   7  10   1      234.28      216.09      5.09 o
   8  10   1        4.06        7.16      1.71 o
   9  10   1        7.60        7.82      1.64 o
  10  10   1        4.12        2.20      1.34 o
  11  10   1      164.83      163.49      4.21 o
  12  10   1      104.57      101.56      4.36 o
  13  10   1        7.54        9.19      1.95 o
  14  10   1        1.11        2.83      1.57 o
  15  10   1       11.52       11.40      1.76 o
  -6  11   1       48.02       58.84      9.07 o
  -5  11   1       12.70        7.47      5.90 o
  -4  11   1       19.66       22.11      4.63 o
  -3  11   1       90.71       88.97      6.77 o
  -2  11   1      252.12      249.33      8.72 o
  -1  11   1        4.98        5.13      2.49 o
   0  11   1      164.74      177.06      5.88 o
   1  11   1       66.68       66.21      3.69 o
   2  11   1      531.21      522.76     10.97 o
   3  11   1      278.45      258.07     13.67 o
   4  11   1      112.57      100.68      6.32 o
   5  11   1       40.50       33.20      2.25 o
   6  11   1        1.91       -2.16      2.38 o
   7  11   1        3.62        0.42      1.88 o
   8  11   1        0.49        1.16      1.88 o
   9  11   1       28.98       30.67      3.50 o
  10  11   1       35.50       44.49      2.49 o
  11  11   1        3.10        0.87      1.40 o
  12  11   1        1.18        2.34      1.61 o
  13  11   1        0.11        0.71      1.75 o
  14  11   1       69.48       51.77      3.35 o
  -5  12   1       21.46       28.30      8.27 o
  -4  12   1       68.46       77.54     11.04 o
  -3  12   1        4.22        8.29      3.65 o
  -2  12   1       45.83       50.98      5.80 o
  -1  12   1        4.82       -0.44      3.01 o
   0  12   1      100.38      103.37      5.79 o
   1  12   1        6.24       12.20      2.49 o
   2  12   1       33.66       29.05      2.93 o
   3  12   1       38.42       40.71      3.65 o
   4  12   1       10.14        8.30      2.46 o
   5  12   1      174.21      179.30      9.60 o
   6  12   1       79.56       81.46      3.60 o
   7  12   1        4.29        3.94      2.20 o
   8  12   1        0.90       -1.59      1.59 o
   9  12   1        1.55        2.79      1.80 o
  10  12   1       60.33       66.17      3.67 o
  11  12   1       11.52       11.23      2.50 o
  12  12   1       22.70       29.98      3.31 o
  13  12   1       31.57       33.51      2.70 o
  14  12   1       23.52       27.74      3.84 o
  -3  13   1       10.36        9.03      6.82 o
  -2  13   1        3.17       11.82      6.26 o
  -1  13   1        6.90        8.59      6.40 o
   0  13   1      257.92      274.12      9.72 o
   1  13   1      331.70      337.68     13.07 o
   2  13   1       15.54       18.49      3.37 o
   3  13   1       47.11       58.83      4.90 o
   4  13   1       16.52       10.57      3.38 o
   5  13   1      225.21      231.98     13.32 o
   6  13   1        0.70        0.13      2.63 o
   7  13   1       81.37       70.20      5.04 o
   8  13   1        0.14        1.18      1.89 o
   9  13   1        0.03        2.11      1.98 o
  10  13   1       20.77       23.60      3.35 o
  11  13   1        0.28       -2.19      2.19 o
  12  13   1        2.66       -1.00      2.24 o
  13  13   1        5.80       10.97      2.77 o
  -2  14   1        0.12       -3.93      3.93 o
  -1  14   1        5.85        5.47      4.84 o
   0  14   1        5.64        7.17      3.91 o
   1  14   1       12.36        9.68      5.08 o
   2  14   1       75.60       77.79      6.85 o
   3  14   1      120.43      120.93     11.40 o
   4  14   1        4.45        7.68      5.86 o
   5  14   1        4.38        4.88      3.22 o
   6  14   1        0.25        1.80      2.82 o
   7  14   1       39.44       35.70      4.29 o
   8  14   1      141.22      163.43      7.60 o
   9  14   1       66.20       80.20      5.64 o
  10  14   1        3.38        4.30      2.98 o
  11  14   1        1.24        2.37      2.90 o
  12  14   1       11.64       12.94      3.25 o
  13  14   1        1.08        4.02      2.60 o
   0  15   1        0.06       -2.45      5.30 o
   1  15   1        2.93        6.65      3.82 o
   2  15   1       18.96       31.79      7.47 o
   3  15   1       94.95      103.67     11.16 o
   4  15   1       15.78       15.37      6.38 o
   5  15   1       79.70       94.40     13.71 o
   6  15   1        3.19        4.73      5.62 o
   7  15   1       34.54       40.65      6.01 o
   8  15   1       16.10       16.42      7.04 o
   9  15   1       86.84      102.33     22.90 o
  10  15   1       31.98       41.58     10.60 o
  11  15   1       21.58       16.80      5.07 o
  12  15   1        0.01        4.02      3.06 o
   3  16   1        0.01        6.42      5.54 o
   4  16   1        4.93        2.29      5.22 o
   5  16   1       13.86        2.36      4.91 o
   6  16   1       34.38       24.74      5.97 o
   7  16   1        0.03        2.27      3.94 o
   8  16   1        4.58        6.51      4.35 o
   9  16   1        0.01       -0.18      3.95 o
  10  16   1       13.15       13.02      5.06 o
  -9 -16   2       21.52       12.56      5.26 o
  -8 -16   2        3.57        0.75      3.98 o
  -7 -16   2       12.83        3.77      4.65 o
  -6 -16   2        2.30       -1.32     11.08 o
  -5 -16   2        5.40       -0.04      7.77 o
  -4 -16   2       14.58       19.47      6.74 o
 -11 -15   2        0.83       -1.02      4.88 o
 -10 -15   2        0.04       -0.25      5.54 o
  -9 -15   2        6.66        2.58      4.28 o
  -8 -15   2       35.06       24.99      5.40 o
  -7 -15   2        0.12        0.15      3.95 o
  -6 -15   2        0.44       -2.49      3.94 o
  -5 -15   2       21.88       31.91      7.30 o
  -4 -15   2        9.55        9.43      5.62 o
  -3 -15   2        0.76       -2.21      4.90 o
  -2 -15   2        5.66       -3.29      4.66 o
  -1 -15   2       56.43       56.18      6.82 o
 -12 -14   2       29.65       33.60      6.04 o
 -11 -14   2       10.79       15.49      3.42 o
 -10 -14   2        5.93        5.80      4.28 o
  -9 -14   2       36.52       27.59      5.35 o
  -8 -14   2        0.01        4.27      7.69 o
  -7 -14   2        1.78        0.79      3.64 o
  -6 -14   2       13.11        4.05      4.31 o
  -5 -14   2      104.90      125.34     10.92 o
  -4 -14   2       42.08       38.13      7.47 o
  -3 -14   2       20.71        7.91      5.10 o
  -2 -14   2        8.33       12.81      4.33 o
  -1 -14   2       32.82       33.73      5.26 o
   0 -14   2        7.49        8.11      5.98 o
   1 -14   2       22.11       27.01      7.67 o
 -13 -13   2        8.77        6.05      2.74 o
 -12 -13   2        1.40        3.04      2.45 o
 -11 -13   2        2.18        2.61      2.47 o
 -10 -13   2       41.84       37.91      5.79 o
  -9 -13   2        4.19       -0.48      2.34 o
  -8 -13   2       47.19       51.89      5.86 o
  -7 -13   2       16.17       15.78      4.31 o
  -6 -13   2       65.63       76.29      6.99 o
  -5 -13   2        2.56        3.77      4.25 o
  -4 -13   2        8.79        5.70      4.82 o
  -3 -13   2        1.77        1.52      2.75 o
  -2 -13   2        2.62        0.73      2.88 o
  -1 -13   2        0.13        6.05      3.58 o
   0 -13   2       39.62       44.30      5.36 o
   1 -13   2       34.24       42.25     15.79 o
   2 -13   2       95.26      109.37      8.13 o
   3 -13   2       69.06       69.27     10.03 o
 -14 -12   2        0.27        1.92      1.97 o
 -13 -12   2        0.03        1.88      2.24 o
 -12 -12   2        0.07        0.82      2.25 o
 -11 -12   2       18.25       14.01      2.85 o
 -10 -12   2       50.36       52.65      4.12 o
  -9 -12   2        0.99       -0.57      1.92 o
  -8 -12   2        0.56        4.06      2.13 o
  -7 -12   2        0.71        4.70      2.22 o
  -6 -12   2       84.23       71.55      4.13 o
  -5 -12   2       39.46       32.67      6.02 o
  -4 -12   2        5.04        5.56      2.96 o
  -3 -12   2      117.42      120.78      7.15 o
  -2 -12   2       39.47       42.47      3.88 o
  -1 -12   2       25.56       22.21      5.15 o
   0 -12   2       17.50       14.91      4.83 o
   1 -12   2      101.60      100.29      5.86 o
   2 -12   2       53.98       50.34      5.91 o
   3 -12   2       15.04       14.22      4.21 o
   4 -12   2        0.45       -2.09      5.58 o
 -14 -11   2        0.76        0.46      1.78 o
 -13 -11   2        0.08       -1.17      2.21 o
 -12 -11   2        0.99        2.61      1.65 o
 -11 -11   2       70.34       74.48      6.30 o
 -10 -11   2       21.83       20.41      2.82 o
  -9 -11   2        2.10        3.35      2.10 o
  -8 -11   2      191.18      185.08      6.78 o
  -7 -11   2      212.88      185.56      6.71 o
  -6 -11   2        3.05        3.55      1.49 o
  -5 -11   2       68.06       83.04      3.51 o
  -4 -11   2       42.11       38.55      8.03 o
  -3 -11   2       15.68       16.16      2.74 o
  -2 -11   2       27.17       26.59      3.13 o
  -1 -11   2       32.07       23.62      3.19 o
   0 -11   2        0.28       -1.93      1.93 o
   1 -11   2        1.84       -2.04      2.04 o
   2 -11   2        4.30       -0.22      2.68 o
   3 -11   2        0.86       -1.10      2.79 o
   4 -11   2      379.12      402.13     14.91 o
   5 -11   2       22.43       28.10      8.03 o
 -15 -10   2        1.38        2.42      3.60 o
 -14 -10   2       10.07        8.20      1.92 o
 -13 -10   2       12.88       10.90      1.73 o
 -12 -10   2        3.26        1.20      1.39 o
 -11 -10   2        5.22        9.00      1.69 o
 -10 -10   2        3.26        3.62      1.48 o
  -9 -10   2       10.56        8.11      2.12 o
  -8 -10   2      176.49      179.13      5.20 o
  -7 -10   2        0.73       -0.65      2.38 o
  -6 -10   2        0.44       -0.85      1.18 o
  -5 -10   2      140.72      130.09      4.00 o
  -4 -10   2       22.79       20.30      1.83 o
  -3 -10   2      580.30      586.64     11.12 o
  -2 -10   2      387.21      382.05     10.09 o
  -1 -10   2       84.67       86.11      6.70 o
   0 -10   2       67.81       67.88      5.84 o
   1 -10   2        4.48        2.15      2.06 o
   2 -10   2       19.10       18.01      2.30 o
   3 -10   2       53.30       46.31      5.09 o
   4 -10   2       56.90       56.72      7.67 o
   5 -10   2       40.72       35.82      6.80 o
   6 -10   2        6.81        8.27      5.46 o
   7 -10   2       45.85       46.12      8.63 o
 -15  -9   2        1.82        1.30      1.80 o
 -14  -9   2        1.83        1.05      1.39 o
 -13  -9   2        3.89        5.17      1.63 o
 -12  -9   2        0.18       -1.35      1.35 o
 -11  -9   2        2.72        1.02      1.27 o
 -10  -9   2        2.78        4.54      1.36 o
  -9  -9   2       49.26       48.80      4.61 o
  -8  -9   2       56.83       61.92      2.55 o
  -7  -9   2      302.78      260.92      4.94 o
  -6  -9   2       59.29       48.41      2.34 o
  -5  -9   2      534.20      536.78      6.21 o
  -4  -9   2        5.81        4.79      1.20 o
  -3  -9   2       10.03       11.33      1.41 o
  -2  -9   2      243.59      216.16      4.75 o
  -1  -9   2       69.18       72.27      2.76 o
   0  -9   2      526.69      486.04      9.79 o
   1  -9   2        7.72        4.95      1.61 o
   2  -9   2       67.65       60.72      3.23 o
   3  -9   2        0.55        0.88      1.62 o
   4  -9   2       21.88       23.74      4.07 o
   5  -9   2        7.18        4.95      3.11 o
   6  -9   2       29.14       27.46      4.32 o
   7  -9   2      220.85      235.52     15.41 o
   8  -9   2        0.12        1.24      4.94 o
 -15  -8   2       10.97       17.82      7.75 o
 -14  -8   2        4.04        4.70      1.87 o
 -13  -8   2       18.29       17.80      1.83 o
 -12  -8   2        7.43        4.06      1.23 o
 -11  -8   2        5.38        4.60      1.27 o
 -10  -8   2       17.88       17.85      1.63 o
  -9  -8   2        2.53        4.75      1.46 o
  -8  -8   2       64.45       51.81      2.16 o
  -7  -8   2        8.81        7.95      1.22 o
  -6  -8   2      193.08      201.01      3.24 o
  -5  -8   2      340.12      359.19      5.35 o
  -4  -8   2      314.37      331.36      4.43 o
  -3  -8   2      189.41      181.81      3.12 o
  -2  -8   2      424.46      406.36      6.02 o
  -1  -8   2      563.24      517.53      7.25 o
   0  -8   2      225.81      240.56      4.50 o
   1  -8   2        6.86        4.55      1.13 o
   2  -8   2       31.96       41.79      2.16 o
   3  -8   2      258.66      235.51      5.02 o
   4  -8   2       25.37       16.57      2.56 o
   5  -8   2        7.57        9.79      2.25 o
   6  -8   2       12.17        5.45      2.89 o
   7  -8   2       18.90       20.43      3.86 o
   8  -8   2        3.27       -0.96      4.78 o
 -15  -7   2        1.91        5.34      5.90 o
 -14  -7   2       17.07       18.34      7.18 o
 -13  -7   2       32.54       24.27      2.63 o
 -12  -7   2        1.35        1.50      1.12 o
 -11  -7   2       15.98       15.31      1.40 o
 -10  -7   2        1.40        1.35      1.02 o
  -9  -7   2       22.30       23.41      1.63 o
  -8  -7   2       60.07       53.99      2.23 o
  -7  -7   2      285.44      275.80      4.61 o
  -6  -7   2       53.94       57.82      1.79 o
  -5  -7   2      562.26      570.39      6.30 o
  -4  -7   2        7.19       11.43      0.91 o
  -3  -7   2      836.82      838.16      8.77 o
  -2  -7   2      754.18      766.94      8.79 o
  -1  -7   2        3.60        0.20      0.61 o
   0  -7   2      293.88      281.18      4.48 o
   1  -7   2       13.01       15.11      1.26 o
   2  -7   2      860.78      808.24      9.60 o
   3  -7   2        0.17        1.01      0.86 o
   4  -7   2       45.31       36.45      1.95 o
   5  -7   2      104.98       95.49      3.86 o
   6  -7   2       10.49        6.68      1.62 o
   7  -7   2        2.26       -1.14      1.80 o
   8  -7   2       56.73       56.94      4.82 o
   9  -7   2       65.17       66.14      8.47 o
 -15  -6   2        1.90       -3.57      5.42 o
 -14  -6   2       14.12       29.46      8.59 o
 -13  -6   2        2.28       14.57      6.50 o
 -12  -6   2       49.59       51.30      3.30 o
 -11  -6   2        1.43       -0.07      1.23 o
 -10  -6   2       46.81       42.32      1.97 o
  -9  -6   2       35.35       37.36      2.42 o
  -8  -6   2      494.85      464.86      6.97 o
  -7  -6   2      416.17      392.58      5.18 o
  -6  -6   2      207.21      227.95      3.42 o
  -5  -6   2        3.65        3.52      0.72 o
  -4  -6   2       23.43       20.93      0.93 o
  -3  -6   2       17.21       11.11      0.83 o
  -2  -6   2      240.44      247.73      3.61 o
  -1  -6   2        2.03        0.32      0.55 o
   0  -6   2      141.34      143.33      2.86 o
   1  -6   2       46.75       47.91      1.52 o
   2  -6   2     1136.26     1163.02     11.85 o
   3  -6   2      540.08      485.43      5.96 o
   4  -6   2        1.76       -0.50      0.73 o
   5  -6   2      217.09      223.77      4.29 o
   6  -6   2        2.97        1.62      1.15 o
   7  -6   2        2.31        3.88      1.83 o
   8  -6   2       55.19       56.64      4.62 o
   9  -6   2       35.68       36.74      3.15 o
  10  -6   2        0.05        3.04      2.92 o
 -14  -5   2       13.31       12.20      7.10 o
 -13  -5   2        4.11        1.77      4.82 o
 -12  -5   2       44.85       42.70      3.50 o
 -11  -5   2       34.69       38.16      2.28 o
 -10  -5   2        0.84        0.68      0.71 o
  -9  -5   2      215.47      192.92      3.88 o
  -8  -5   2      237.67      218.72      3.65 o
  -7  -5   2      134.02      120.42      2.54 o
  -6  -5   2      109.27      101.87      2.36 o
  -5  -5   2       95.04      111.34      2.18 o
  -4  -5   2        5.75        8.25      0.59 o
  -3  -5   2     4852.83     5042.32     47.15 o
  -2  -5   2      249.02      258.29      3.44 o
  -1  -5   2       62.28       58.73      1.49 o
   0  -5   2     2568.67     2614.47     27.15 o
   1  -5   2      747.99      855.27      8.82 o
   2  -5   2      321.06      279.23      3.77 o
   3  -5   2        1.34       -0.59      0.59 o
   4  -5   2      459.71      454.38      5.50 o
   5  -5   2      160.35      169.48      3.43 o
   6  -5   2       22.47       22.16      1.52 o
   7  -5   2      116.43      113.85      3.36 o
   8  -5   2        0.28       -0.74      1.46 o
   9  -5   2        1.86       -1.06      2.18 o
  10  -5   2        0.02       -1.68      1.68 o
  11  -5   2        0.05       -0.09      2.78 o
 -13  -4   2        1.33        6.42      6.14 o
 -12  -4   2       76.75       77.23      2.62 o
 -11  -4   2       24.88       23.18      1.91 o
 -10  -4   2       53.25       52.44      3.52 o
  -9  -4   2        0.49       -0.62      0.62 o
  -8  -4   2        1.38        3.15      0.64 o
  -7  -4   2       65.43       58.78      2.41 o
  -6  -4   2      453.04      459.92      5.21 o
  -5  -4   2      194.91      193.19      2.55 o
  -4  -4   2      123.77      134.85      2.17 o
  -3  -4   2      404.26      466.84      5.38 o
  -2  -4   2        5.46        4.81      0.54 o
  -1  -4   2        0.00       -0.38      0.38 o
   0  -4   2      493.51      460.33      5.02 o
   1  -4   2      291.36      389.51      4.49 o
   2  -4   2       56.38       28.33      1.02 o
   3  -4   2      164.28      194.71      2.84 o
   4  -4   2      154.26      144.16      2.49 o
   5  -4   2     2314.11     2268.77     22.60 o
   6  -4   2     1270.86     1241.58     14.13 o
   7  -4   2       18.89       22.07      1.40 o
   8  -4   2        8.09        6.60      1.51 o
   9  -4   2       17.61       14.59      2.02 o
  10  -4   2        3.14        0.36      2.33 o
  11  -4   2        8.07        5.69      2.90 o
 -14  -3   2      172.20      181.21      7.06 o
 -13  -3   2       16.28       17.14      1.70 o
 -12  -3   2       33.78       39.49      2.17 o
 -11  -3   2       14.92       16.54      1.17 o
 -10  -3   2      265.04      246.57      4.55 o
  -9  -3   2      213.42      217.86      4.00 o
  -8  -3   2        1.73        0.52      0.53 o
  -7  -3   2      256.87      256.01      3.50 o
  -6  -3   2       88.60      121.05      2.90 o
  -5  -3   2       27.39       28.60      0.94 o
  -4  -3   2       34.92       35.48      0.82 o
  -3  -3   2      336.93      321.03      3.66 o
  -2  -3   2      171.75      175.07      2.13 o
  -1  -3   2     3557.73     3664.71     34.55 o
   0  -3   2       27.92       16.56      0.66 o
   1  -3   2     2107.24     2232.64     19.24 o
   2  -3   2     1124.02     1205.74     11.42 o
   3  -3   2     1605.55     1640.08     15.26 o
   4  -3   2       53.48       43.60      1.31 o
   5  -3   2       22.25       19.76      1.00 o
   6  -3   2     1286.76     1306.91     14.23 o
   7  -3   2      345.38      346.38      4.83 o
   8  -3   2      353.24      339.72     10.95 o
   9  -3   2        9.43        6.79      1.00 o
  10  -3   2       82.35       77.62      3.96 o
  11  -3   2        1.66        1.08      2.29 o
  12  -3   2        4.22        5.01      2.83 o
 -14  -2   2       28.53       26.32      2.73 o
 -13  -2   2       40.91       39.88      2.61 o
 -12  -2   2        7.74        4.71      2.21 o
 -11  -2   2       18.53       22.96      1.57 o
 -10  -2   2        0.84       -0.81      0.81 o
  -9  -2   2      515.47      495.92      8.04 o
  -8  -2   2       65.18       57.70      1.56 o
  -7  -2   2      208.91      212.74      3.42 o
  -6  -2   2       88.71       93.43      1.48 o
  -5  -2   2      348.20      470.66      5.31 o
  -4  -2   2      172.93      182.59      2.18 o
  -3  -2   2      543.58      549.00      5.52 o
  -2  -2   2       63.40       68.00      1.05 o
  -1  -2   2       19.30       15.02      0.54 o
   0  -2   2     1083.00     1043.54      9.56 o
   1  -2   2      679.30      682.26      6.59 o
   2  -2   2      162.35      151.40      1.90 o
   3  -2   2       10.05        5.16      0.53 o
   4  -2   2      136.21      133.89      2.09 o
   5  -2   2      255.29      232.13      3.35 o
   6  -2   2      845.12      861.60      9.04 o
   7  -2   2      643.08      602.10      8.60 o
   8  -2   2      427.19      414.30      6.38 o
   9  -2   2        1.86       -0.30      1.38 o
  10  -2   2        4.56        4.26      1.65 o
  11  -2   2        1.19       -1.58      1.58 o
  12  -2   2        2.72        3.03      2.01 o
 -14  -1   2       13.58       11.64      2.14 o
 -13  -1   2       17.99       15.28      2.14 o
 -12  -1   2       28.57       26.47      2.33 o
 -11  -1   2      156.02      158.66      4.22 o
 -10  -1   2       14.73       13.85      2.41 o
  -9  -1   2      158.70      161.86      3.69 o
  -8  -1   2       94.60       98.98      3.23 o
  -7  -1   2      466.87      463.70      5.90 o
  -6  -1   2      363.93      388.52      4.64 o
  -5  -1   2     3010.53     3362.33     38.63 o
  -4  -1   2        3.45        2.73      0.29 o
  -3  -1   2       16.76        9.87      0.28 o
  -2  -1   2     1122.43     1209.22      9.68 o
  -1  -1   2       59.65       69.17      0.92 o
   0  -1   2       25.98       26.05      0.58 o
   1  -1   2     3207.14     3482.31     27.91 o
   2  -1   2       18.43       14.45      0.66 o
   3  -1   2      343.13      314.43      3.19 o
   4  -1   2      127.54      123.24      1.79 o
   5  -1   2     1044.02     1085.01     10.51 o
   6  -1   2      223.92      214.13      3.05 o
   7  -1   2      362.57      341.49      5.08 o
   8  -1   2        7.32        8.62      1.39 o
   9  -1   2       96.15       89.12      3.54 o
  10  -1   2      308.53      307.83      7.17 o
  11  -1   2       18.14       14.88      2.03 o
  12  -1   2        1.25        0.99      1.59 o
  13  -1   2        8.47        7.46      2.41 o
 -14   0   2        1.39        1.09      1.96 o
 -13   0   2        1.10       -1.38      1.65 o
 -12   0   2        7.19        6.50      1.64 o
 -11   0   2        1.17        1.15      1.32 o
 -10   0   2        2.78       -0.41      1.22 o
  -9   0   2       58.75       61.36      2.58 o
  -8   0   2       49.60       50.89      2.19 o
  -7   0   2      386.44      405.09      6.61 o
  -6   0   2      249.12      237.56      2.94 o
  -5   0   2       15.92       27.17      0.74 o
  -4   0   2      719.27      707.34      6.09 o
  -3   0   2      368.39      395.06      3.38 o
  -2   0   2      330.52      380.75      3.25 o
  -1   0   2      660.85      687.25      5.55 o
   0   0   2      409.59      407.41      4.71 o
   1   0   2     1230.00     1407.30     13.72 o
   2   0   2       23.88       24.36      0.59 o
   3   0   2        0.17       -0.22      0.22 o
   4   0   2        0.94        2.51      0.38 o
   5   0   2      209.22      277.17      3.11 o
   6   0   2       68.10       63.25      1.54 o
   7   0   2      201.49      200.19      3.08 o
   8   0   2      167.41      156.34      4.15 o
   9   0   2       11.21       16.20      2.85 o
  10   0   2      262.16      254.15      5.90 o
  11   0   2      208.73      202.96      5.38 o
  12   0   2        1.66        0.03      2.15 o
  13   0   2        0.32        0.74      1.67 o
 -13   1   2       22.17       21.89      2.92 o
 -12   1   2       12.75       14.99      3.24 o
 -11   1   2       33.32       35.34      2.51 o
 -10   1   2        0.01       -1.12      1.22 o
  -9   1   2      131.56      125.70      3.95 o
  -8   1   2      289.63      267.66      6.52 o
  -7   1   2      484.28      480.92      6.71 o
  -6   1   2      141.38      155.20      2.29 o
  -5   1   2     1149.11     1273.28     11.85 o
  -4   1   2     2380.30     2435.34     21.90 o
  -3   1   2       64.10       67.93      1.06 o
  -2   1   2        1.36        2.08      0.32 o
  -1   1   2     1574.01     1598.84     12.42 o
   0   1   2        6.40        5.99      0.27 o
   1   1   2     1310.81     1322.37     11.60 o
   2   1   2     1717.50     1776.54     16.35 o
   3   1   2       74.38       70.96      1.00 o
   4   1   2       68.85       60.41      1.10 o
   5   1   2     2002.50     2206.09     27.76 o
   6   1   2        8.56        8.82      0.76 o
   7   1   2        8.60        9.02      0.74 o
   8   1   2      440.53      431.04      7.64 o
   9   1   2       18.30       16.35      1.31 o
  10   1   2      127.60      122.44      3.40 o
  11   1   2       14.03       12.70      1.53 o
  12   1   2       86.92       88.52      4.50 o
  13   1   2       23.64       19.21      2.67 o
  14   1   2        0.01        0.43      1.63 o
 -13   2   2        6.61        6.22      3.61 o
 -12   2   2        0.39        0.63      2.17 o
 -11   2   2        3.12        3.97      1.80 o
 -10   2   2       23.15       30.98      3.46 o
  -9   2   2      104.80       98.90      3.82 o
  -8   2   2       64.39       60.55      1.92 o
  -7   2   2       14.49        9.45      1.05 o
  -6   2   2      142.14      148.92      2.26 o
  -5   2   2       33.22       33.83      1.09 o
  -4   2   2     1377.27     1456.67     14.80 o
  -3   2   2       15.45       17.81      1.10 o
  -2   2   2     3088.48     3204.68     28.45 o
  -1   2   2      311.05      320.49      3.06 o
   0   2   2     1024.03      965.97      8.42 o
   1   2   2       73.57       70.11      1.11 o
   2   2   2       75.68       80.69      1.08 o
   3   2   2      111.20      126.63      1.69 o
   4   2   2      242.84      267.15      3.11 o
   5   2   2     1768.94     2124.13     34.73 o
   6   2   2       86.36       90.79      1.92 o
   7   2   2        6.47        5.55      0.65 o
   8   2   2       99.50       88.00      1.82 o
   9   2   2      118.69      100.18      2.75 o
  10   2   2       16.06       23.66      1.33 o
  11   2   2       18.90       15.97      1.35 o
  12   2   2       18.62       14.06      2.19 o
  13   2   2      192.51      190.81      5.52 o
  14   2   2       76.44       72.16      3.35 o
 -12   3   2        0.61       -0.19      2.41 o
 -11   3   2       14.57       15.56      3.39 o
 -10   3   2      118.38      119.21      4.77 o
  -9   3   2        6.99        6.94      0.99 o
  -8   3   2       11.88       13.24      1.25 o
  -7   3   2       20.21       21.31      1.08 o
  -6   3   2     3125.51     3113.77     30.51 o
  -5   3   2      440.54      398.33      4.66 o
  -4   3   2      685.63      721.88      6.93 o
  -3   3   2      465.21      520.16      5.79 o
  -2   3   2     4586.42     4955.82     43.82 o
  -1   3   2        0.15        0.40      0.34 o
   0   3   2        2.75        4.72      0.49 o
   1   3   2     1632.08     1607.04     13.79 o
   2   3   2      986.84     1121.88     10.01 o
   3   3   2        0.10        0.36      0.19 o
   4   3   2        0.00       -0.34      0.34 o
   5   3   2        2.70        2.54      0.33 o
   6   3   2      117.78      140.77      2.62 o
   7   3   2       35.85       42.14      1.96 o
   8   3   2        1.22       -2.05      3.09 o
   9   3   2        0.21       -2.41      3.37 o
  10   3   2      213.03      185.89      5.61 o
  11   3   2       12.77       15.07      1.46 o
  12   3   2       40.46       39.05      2.81 o
 -12   4   2        3.25        6.18      2.99 o
 -11   4   2       76.56       81.59      5.52 o
 -10   4   2        0.56       -1.07      2.15 o
  -9   4   2        0.58       -0.38      1.32 o
  -8   4   2        2.41       -0.05      1.19 o
  -7   4   2      107.52      110.81      2.86 o
  -6   4   2       34.40       33.14      1.32 o
  -5   4   2       62.62       54.30      1.60 o
  -4   4   2        2.02        1.44      0.52 o
  -3   4   2      153.25      110.22      2.00 o
  -2   4   2       69.22       49.72      1.29 o
  -1   4   2     3021.55     3339.64     29.96 o
   0   4   2     1630.01     1659.36     16.20 o
   1   4   2      707.53      713.54      8.28 o
   2   4   2      291.79      288.77      3.26 o
   3   4   2      882.00     1036.58     10.50 o
   4   4   2       37.67       63.25      1.19 o
   5   4   2       18.19       22.63      1.11 o
   6   4   2      372.25      411.17      5.21 o
   7   4   2      320.02      308.09      5.47 o
   8   4   2      155.94      166.41      7.81 o
   9   4   2        6.38        5.74      4.21 o
  10   4   2       10.39       12.20      5.38 o
  11   4   2        3.92        4.98      4.98 o
  12   4   2       25.84       26.69      8.19 o
 -11   5   2       25.40       26.82      4.07 o
 -10   5   2       35.80       33.32      2.83 o
  -9   5   2       19.27       13.92      2.29 o
  -8   5   2        2.43        3.56      1.71 o
  -7   5   2       11.51       10.15      1.40 o
  -6   5   2      215.18      215.93      3.75 o
  -5   5   2      517.48      501.47      6.69 o
  -4   5   2      160.68      144.90      2.44 o
  -3   5   2     1332.01     1368.92     13.38 o
  -2   5   2      477.21      535.94      6.01 o
  -1   5   2       32.67       16.82      0.89 o
   0   5   2     2171.13     2368.36     24.64 o
   1   5   2      688.02      651.88      7.66 o
   2   5   2      303.03      287.22      3.62 o
   3   5   2     3495.05     3639.05     34.82 o
   4   5   2      162.93      194.02      2.87 o
   5   5   2       17.85       15.29      0.88 o
   6   5   2        9.67       11.21      0.77 o
   7   5   2      162.73      136.35      3.39 o
   8   5   2      295.08      282.10      4.33 o
   9   5   2       37.94       34.79      1.33 o
  10   5   2       10.59        8.79      4.74 o
  11   5   2       16.25       18.54      6.30 o
  12   5   2        5.15        3.65      5.26 o
  13   5   2       16.09       14.69      7.75 o
 -10   6   2       13.96       10.59      4.21 o
  -9   6   2      104.21      107.81      4.88 o
  -8   6   2      335.16      339.35      9.03 o
  -7   6   2        0.31        0.53      1.40 o
  -6   6   2        4.03        1.38      1.10 o
  -5   6   2       24.68       26.66      1.45 o
  -4   6   2       32.10       37.52      1.49 o
  -3   6   2      373.23      425.08      5.09 o
  -2   6   2       42.11       33.38      1.35 o
  -1   6   2      119.70      123.83      2.36 o
   0   6   2       36.92       24.01      1.23 o
   1   6   2     1084.74     1079.22     11.32 o
   2   6   2       17.64       14.12      0.93 o
   3   6   2       66.26       36.93      1.25 o
   4   6   2       93.60       90.15      1.99 o
   5   6   2       44.61       47.80      1.70 o
   6   6   2      113.63      108.60      2.13 o
   7   6   2      335.46      379.76      4.87 o
   8   6   2      946.85      905.44     13.71 o
   9   6   2       15.78       14.05      1.66 o
  10   6   2        4.70        2.43      1.54 o
  11   6   2        1.25       -1.77      3.97 o
  12   6   2        5.02        7.39      5.62 o
  13   6   2        0.08       -4.66      4.66 o
  14   6   2        9.42       13.93      7.71 o
 -10   7   2        0.11        2.01      5.02 o
  -9   7   2       57.70       56.71      7.95 o
  -8   7   2        8.00        3.40      2.78 o
  -7   7   2        2.60       -1.60      2.14 o
  -6   7   2       91.45      100.42      4.38 o
  -5   7   2       47.43       42.96      2.45 o
  -4   7   2        8.76        9.24      1.27 o
  -3   7   2      416.76      376.66      5.17 o
  -2   7   2       38.53       42.77      1.72 o
  -1   7   2      343.06      358.51      5.14 o
   0   7   2       61.34       66.08      2.54 o
   1   7   2      708.66      706.09      8.76 o
   2   7   2       45.96       36.29      1.59 o
   3   7   2      926.35      920.33     10.53 o
   4   7   2      714.11      721.04      8.09 o
   5   7   2       37.59       47.36      1.58 o
   6   7   2       55.17       67.90      2.08 o
   7   7   2       12.73        9.16      1.01 o
   8   7   2       25.32       30.70      1.53 o
   9   7   2       39.44       38.09      2.16 o
  10   7   2        2.67        3.82      1.00 o
  11   7   2        8.93       12.25      2.09 o
  12   7   2       25.33       24.71      2.42 o
  13   7   2       13.94       15.97      7.22 o
  14   7   2        1.01        1.69      6.02 o
  15   7   2        0.00       -2.53      5.58 o
  -9   8   2        9.49        9.39      5.66 o
  -8   8   2       81.59       89.58      9.79 o
  -7   8   2        2.44       -2.22      2.22 o
  -6   8   2      216.37      229.58      9.70 o
  -5   8   2       46.20       37.96      2.87 o
  -4   8   2       64.21       57.12      4.13 o
  -3   8   2      195.44      182.34      3.92 o
  -2   8   2       46.71       36.59      1.87 o
  -1   8   2      449.52      465.27      6.83 o
   0   8   2      693.40      684.16      9.62 o
   1   8   2        1.53        0.94      0.89 o
   2   8   2       78.93       78.68      2.27 o
   3   8   2      482.42      488.41      6.56 o
   4   8   2      181.60      178.54      3.11 o
   5   8   2        5.47        2.73      1.18 o
   6   8   2      340.42      332.70      7.56 o
   7   8   2       15.85       17.90      1.32 o
   8   8   2        5.08        2.78      1.13 o
   9   8   2        0.03        0.64      1.44 o
  10   8   2      113.95      119.06      3.45 o
  11   8   2       56.36       62.09      2.47 o
  12   8   2       30.23       25.27      3.29 o
  13   8   2       27.66       24.16      2.07 o
  14   8   2        0.40        1.24      6.38 o
  15   8   2        3.70        1.00      6.34 o
  -8   9   2       81.66       73.69      9.55 o
  -7   9   2       15.08       10.27      5.86 o
  -6   9   2      100.88       86.47      9.17 o
  -5   9   2       56.49       53.72      9.19 o
  -4   9   2        1.24        0.64      2.44 o
  -3   9   2        2.68        6.22      1.74 o
  -2   9   2        0.57       -0.25      1.29 o
  -1   9   2        4.18       -0.46      1.17 o
   0   9   2        0.80        0.53      1.46 o
   1   9   2       38.85       27.22      2.09 o
   2   9   2     1529.69     1468.91     18.14 o
   3   9   2       74.75       68.05      2.77 o
   4   9   2      376.68      360.81      5.56 o
   5   9   2       97.72       99.24      2.39 o
   6   9   2      177.77      165.07      3.97 o
   7   9   2        5.02        1.63      0.97 o
   8   9   2        1.30        3.43      1.30 o
   9   9   2        0.09        0.40      1.13 o
  10   9   2      111.06      113.21      3.66 o
  11   9   2       54.88       52.59      2.55 o
  12   9   2       17.57       21.64      2.68 o
  13   9   2        6.93        5.95      1.49 o
  14   9   2        4.22        3.00      1.20 o
  15   9   2        0.07        8.87      7.06 o
  -7  10   2       39.17       34.28      7.67 o
  -6  10   2        4.81        1.65      4.78 o
  -5  10   2       53.23       52.75      5.46 o
  -4  10   2       80.83       80.85     11.22 o
  -3  10   2      415.70      371.12     19.49 o
  -2  10   2        4.59        3.77      1.57 o
  -1  10   2       64.44       63.11      3.90 o
   0  10   2       16.12        8.64      2.01 o
   1  10   2       38.81       34.67      3.26 o
   2  10   2        0.10       -1.70      1.70 o
   3  10   2        0.13       -1.26      1.26 o
   4  10   2        7.61        5.41      1.43 o
   5  10   2        9.32        2.67      1.42 o
   6  10   2       49.78       53.85      3.20 o
   7  10   2      378.79      313.13      6.38 o
   8  10   2       35.91       38.54      2.85 o
   9  10   2        7.76        8.78      1.65 o
  10  10   2        0.19        0.59      1.28 o
  11  10   2        3.40        4.83      1.50 o
  12  10   2       23.46       18.99      1.72 o
  13  10   2       60.40       64.17      3.44 o
  14  10   2       40.41       37.29      2.58 o
  15  10   2        0.14        1.34      1.18 o
  -6  11   2       40.60       36.93      7.91 o
  -5  11   2       66.41       62.09      9.39 o
  -4  11   2      187.33      186.68      9.74 o
  -3  11   2       80.12       92.45     11.04 o
  -2  11   2       25.16       22.88      6.55 o
  -1  11   2       17.20       20.73      2.76 o
   0  11   2        1.00        1.25      1.72 o
   1  11   2       52.19       50.47      3.36 o
   2  11   2       91.74       84.07      4.72 o
   3  11   2      247.10      243.37      7.77 o
   4  11   2       59.50       61.50      3.92 o
   5  11   2       55.08       51.94      2.63 o
   6  11   2       55.44       60.00      3.81 o
   7  11   2       12.67        2.87      1.94 o
   8  11   2       85.36       83.48      4.50 o
   9  11   2       19.20       20.12      2.25 o
  10  11   2        6.80        5.34      1.67 o
  11  11   2       13.76       25.88      2.39 o
  12  11   2       12.17        8.52      1.62 o
  13  11   2       36.28       39.23      2.61 o
  14  11   2       10.80        9.41      2.08 o
  -5  12   2       53.58       53.74      9.59 o
  -4  12   2      190.41      187.84     15.17 o
  -3  12   2        6.36        5.59      3.38 o
  -2  12   2        1.99        4.96      3.47 o
  -1  12   2      341.75      349.81     12.78 o
   0  12   2      197.49      202.83      6.70 o
   1  12   2       22.44       24.61      2.95 o
   2  12   2       19.38       19.18      2.67 o
   3  12   2        0.41       -0.79      2.91 o
   4  12   2        0.63        4.19      2.75 o
   5  12   2       74.44       71.08      4.28 o
   6  12   2        3.11        4.67      2.35 o
   7  12   2        5.54        4.85      2.41 o
   8  12   2        4.68        0.65      2.07 o
   9  12   2       53.90       56.29      4.04 o
  10  12   2        0.01       -0.55      2.67 o
  11  12   2        0.33       -1.71      1.71 o
  12  12   2        0.25        0.26      1.80 o
  13  12   2        0.41       -0.44      1.65 o
  14  12   2        0.29       -0.05      2.51 o
  -3  13   2      186.84      184.87     14.89 o
  -2  13   2        2.24        3.86      3.30 o
  -1  13   2       31.30       30.67      5.21 o
   0  13   2        0.18        3.64      2.96 o
   1  13   2        0.38       -1.18      2.77 o
   2  13   2       75.40       79.49      5.15 o
   3  13   2        2.49        1.57      2.33 o
   4  13   2        0.27       -3.65      5.06 o
   5  13   2      135.90      139.34      8.81 o
   6  13   2        5.43        3.54      3.57 o
   7  13   2        2.07       -2.14      2.95 o
   8  13   2        5.37        3.94      2.31 o
   9  13   2        3.30        5.82      2.56 o
  10  13   2        5.44        2.89      2.02 o
  11  13   2        1.60        1.09      2.02 o
  12  13   2       18.57       17.13      2.63 o
  13  13   2        0.96        2.13      2.33 o
  -2  14   2       69.48       77.90     10.96 o
  -1  14   2        2.22        6.77      4.86 o
   0  14   2       43.24       47.10      5.93 o
   1  14   2       21.20       22.74      4.82 o
   2  14   2      116.97      128.55      6.78 o
   3  14   2        1.54       -2.97      3.14 o
   4  14   2       61.71       54.82      5.72 o
   5  14   2       56.38       70.06      5.37 o
   6  14   2        6.76        9.67      3.23 o
   7  14   2       14.00       13.71      3.45 o
   8  14   2       69.78       69.39      5.24 o
   9  14   2        1.87        1.80      4.19 o
  10  14   2        0.21       -2.01      2.01 o
  11  14   2       27.42       35.52      3.41 o
  12  14   2        1.68        3.06      2.89 o
  13  14   2        0.21        4.12      3.16 o
   0  15   2       31.00       36.97      8.75 o
   1  15   2        4.04        3.09      3.79 o
   2  15   2       17.93       15.65      6.46 o
   3  15   2        3.22        3.49      5.50 o
   4  15   2        2.78       16.64      4.42 o
   5  15   2        7.19        6.02      3.40 o
   6  15   2        9.52       13.98      3.90 o
   7  15   2        7.19        5.86      3.24 o
   8  15   2        0.81       -0.01      2.94 o
   9  15   2       31.36       24.35      4.26 o
  10  15   2        2.55       -1.91      4.84 o
  11  15   2        7.41        9.71      3.30 o
  12  15   2        1.26        3.42      2.89 o
   2  16   2        4.08        5.78      5.98 o
   3  16   2        4.94        8.99      6.18 o
   4  16   2       33.17       33.91      8.15 o
   5  16   2       44.74       39.59      8.25 o
   6  16   2        0.48        3.02      4.33 o
   7  16   2       10.95       13.65      3.89 o
   8  16   2       10.41       14.19      3.89 o
   9  16   2        4.27        1.32      4.11 o
  10  16   2        0.94        1.98      4.27 o
  -8 -16   3        5.98        6.70      4.24 o
  -7 -16   3        7.53        9.57      4.98 o
  -6 -16   3        6.24        1.92      4.52 o
  -5 -16   3        0.21        6.22      5.46 o
  -4 -16   3       14.94       25.93      7.55 o
 -11 -15   3        1.78       -1.96      3.64 o
 -10 -15   3        0.07        4.78     10.60 o
  -9 -15   3       44.06       51.31      6.77 o
  -8 -15   3        7.49        2.80      4.13 o
  -7 -15   3        0.45       -3.37      3.37 o
  -6 -15   3        0.17        1.19      3.98 o
  -5 -15   3       61.38       71.80      9.59 o
  -4 -15   3       37.43       44.91      8.39 o
  -3 -15   3        2.14        1.36      4.94 o
  -2 -15   3       14.55       32.43      7.63 o
  -1 -15   3        5.48        9.74      4.38 o
 -12 -14   3        7.38       14.70      3.34 o
 -11 -14   3        0.05       -2.68      2.68 o
 -10 -14   3        0.26       -0.20      3.82 o
  -9 -14   3       45.93       41.83      6.10 o
  -8 -14   3        0.69        8.30      4.13 o
  -7 -14   3       15.54       15.87      4.79 o
  -6 -14   3        1.66       -3.43      3.43 o
  -5 -14   3        0.17       -1.85      4.01 o
  -4 -14   3       36.07       27.41      7.02 o
  -3 -14   3        3.10       -4.05      4.05 o
  -2 -14   3       81.24       82.76      7.01 o
  -1 -14   3       88.89       97.45      7.62 o
   0 -14   3        1.26        1.49      4.98 o
   1 -14   3        5.88       17.82      6.90 o
 -13 -13   3        2.64        1.90      2.45 o
 -12 -13   3        5.36        3.63      2.52 o
 -11 -13   3       10.44       13.49      2.95 o
 -10 -13   3       11.30        7.30      2.74 o
  -9 -13   3        1.02        1.28      3.79 o
  -8 -13   3       16.86       20.99      5.08 o
  -7 -13   3        0.76        3.96      3.58 o
  -6 -13   3       16.06       16.38      4.52 o
  -5 -13   3        0.20       -0.08      4.09 o
  -4 -13   3        0.04       -3.25      3.57 o
  -3 -13   3        0.75       -2.76      2.76 o
  -2 -13   3       66.27       65.95      7.91 o
  -1 -13   3        0.09        1.39      3.22 o
   0 -13   3       68.19       78.12      5.57 o
   1 -13   3       71.73       66.70      6.68 o
   2 -13   3       11.59       10.36      5.90 o
   3 -13   3       56.97       72.16     10.36 o
 -14 -12   3        1.40        2.30      3.05 o
 -13 -12   3        9.68       15.00      2.93 o
 -12 -12   3       17.02       24.06      4.12 o
 -11 -12   3       68.06       79.33      4.91 o
 -10 -12   3        9.82        8.89      4.54 o
  -9 -12   3        7.30        9.62      5.77 o
  -8 -12   3        8.19        4.04      2.25 o
  -7 -12   3        2.69        3.34      2.25 o
  -6 -12   3       15.24        9.46      2.44 o
  -5 -12   3       19.41       10.60      4.90 o
  -4 -12   3       30.02       26.14      3.97 o
  -3 -12   3        0.92       -0.62      2.69 o
  -2 -12   3        0.57        1.26      2.75 o
  -1 -12   3      266.76      281.41      9.39 o
   0 -12   3        0.22       -0.82      4.19 o
   1 -12   3      101.74       95.30      5.92 o
   2 -12   3        8.29       14.78      5.58 o
   3 -12   3       36.79       45.16      5.82 o
   4 -12   3       77.03       89.94     11.08 o
 -14 -11   3        9.43        5.06      2.06 o
 -13 -11   3        0.24       -0.16      1.82 o
 -12 -11   3        7.72        9.25      1.95 o
 -11 -11   3        4.37        4.86      2.23 o
 -10 -11   3       13.27       12.79      2.96 o
  -9 -11   3      101.76       99.45      5.06 o
  -8 -11   3      107.77      111.18      5.91 o
  -7 -11   3       23.64       26.17      3.14 o
  -6 -11   3       22.90       20.03      2.09 o
  -5 -11   3       16.02       13.37      3.17 o
  -4 -11   3       12.03       11.01      3.13 o
  -3 -11   3        0.01       -0.39      1.88 o
  -2 -11   3       37.74       42.67      3.66 o
  -1 -11   3        4.75        2.78      3.13 o
   0 -11   3       11.84        8.12      2.62 o
   1 -11   3      148.55      158.80      6.93 o
   2 -11   3        3.27       -0.65      2.94 o
   3 -11   3       96.64       97.09      8.49 o
   4 -11   3      107.02      100.22      8.25 o
   5 -11   3      203.22      204.45     15.05 o
 -14 -10   3        1.87        0.24      1.57 o
 -13 -10   3        0.07        0.13      1.40 o
 -12 -10   3        5.13        4.54      1.58 o
 -11 -10   3       24.61       29.17      2.39 o
 -10 -10   3        2.43        2.93      1.44 o
  -9 -10   3       61.36       69.93      3.66 o
  -8 -10   3       73.07       69.28      3.33 o
  -7 -10   3      128.86      119.79      5.24 o
  -6 -10   3       10.10       11.98      1.71 o
  -5 -10   3       11.22        8.50      1.58 o
  -4 -10   3        8.49        9.65      1.58 o
  -3 -10   3        7.96        7.31      2.37 o
  -2 -10   3      500.31      483.38     11.80 o
  -1 -10   3      129.96      135.27      5.77 o
   0 -10   3       14.52       18.54      2.82 o
   1 -10   3      101.08      100.18      5.23 o
   2 -10   3       29.46       30.10      2.83 o
   3 -10   3       50.10       46.55      5.17 o
   4 -10   3       22.84       23.64      4.32 o
   5 -10   3        7.15        7.56      3.39 o
   6 -10   3       19.90        6.62      5.50 o
 -15  -9   3        1.20        2.14      1.97 o
 -14  -9   3        0.08        0.56      1.36 o
 -13  -9   3        2.63        1.03      1.98 o
 -12  -9   3        6.33        6.53      1.50 o
 -11  -9   3       21.92       22.85      2.02 o
 -10  -9   3        1.44        1.02      1.42 o
  -9  -9   3       10.99       12.27      1.76 o
  -8  -9   3        5.28        3.64      1.24 o
  -7  -9   3        0.82        1.87      1.17 o
  -6  -9   3      902.54      863.56     12.26 o
  -5  -9   3        7.08        5.35      0.99 o
  -4  -9   3      156.31      152.02      3.14 o
  -3  -9   3      128.40      132.76      3.26 o
  -2  -9   3        1.79       -1.23      1.23 o
  -1  -9   3      813.16      780.03     23.93 o
   0  -9   3       65.59       62.59      3.25 o
   1  -9   3       47.98       41.59      2.78 o
   2  -9   3        0.12        0.44      1.48 o
   3  -9   3      145.47      131.87      5.49 o
   4  -9   3       77.68       80.39      6.64 o
   5  -9   3      111.84      103.66      6.77 o
   6  -9   3       90.71       81.97      6.41 o
   7  -9   3       13.31       13.85      5.98 o
 -15  -8   3        1.75        1.07      1.43 o
 -14  -8   3        0.03       -0.69      1.78 o
 -13  -8   3        0.33        0.64      2.04 o
 -12  -8   3        8.95        7.10      1.41 o
 -11  -8   3        2.91        3.73      1.22 o
 -10  -8   3        0.39        1.33      1.26 o
  -9  -8   3       32.76       33.72      2.12 o
  -8  -8   3       49.40       49.73      2.17 o
  -7  -8   3      153.53      153.35      3.45 o
  -6  -8   3      212.19      242.45      4.47 o
  -5  -8   3       49.85       58.24      1.75 o
  -4  -8   3      410.18      408.31      5.20 o
  -3  -8   3       94.93       83.94      2.16 o
  -2  -8   3        0.01       -0.84      0.84 o
  -1  -8   3     1219.24     1188.24     16.40 o
   0  -8   3       33.10       27.85      2.17 o
   1  -8   3      130.72      127.28      3.51 o
   2  -8   3        0.18        0.90      0.98 o
   3  -8   3        1.22       -1.03      1.03 o
   4  -8   3      145.94      136.69      7.16 o
   5  -8   3        0.13        0.58      2.51 o
   6  -8   3      126.82      131.97      7.38 o
   7  -8   3       31.68       34.51      4.37 o
   8  -8   3       44.84       35.64      7.39 o
 -15  -7   3        5.99        9.03      6.62 o
 -14  -7   3        0.25       -0.11      1.07 o
 -13  -7   3       24.12       25.03      3.47 o
 -12  -7   3       36.91       44.92      2.15 o
 -11  -7   3       11.89       12.89      1.39 o
 -10  -7   3        7.61        7.71      1.27 o
  -9  -7   3        1.59        2.95      1.11 o
  -8  -7   3      157.67      156.15      3.56 o
  -7  -7   3       31.82       28.25      1.48 o
  -6  -7   3      126.57      108.38      2.30 o
  -5  -7   3       17.34       17.63      0.98 o
  -4  -7   3      540.31      533.51      6.41 o
  -3  -7   3      278.12      271.90      4.02 o
  -2  -7   3       17.90       19.95      1.13 o
  -1  -7   3       92.17       93.68      2.45 o
   0  -7   3       67.83       77.72      2.55 o
   1  -7   3       22.02       20.01      1.33 o
   2  -7   3       39.95       32.88      1.68 o
   3  -7   3       86.22       86.41      2.56 o
   4  -7   3       52.56       41.02      2.05 o
   5  -7   3        7.22        6.45      1.52 o
   6  -7   3      204.17      208.14      5.37 o
   7  -7   3       64.81       76.47      7.69 o
   8  -7   3      162.16      166.50     12.76 o
   9  -7   3       28.53       33.59      6.90 o
 -15  -6   3        9.19       10.60      6.66 o
 -14  -6   3        1.64       -0.04      5.42 o
 -13  -6   3        6.59        4.02      1.26 o
 -12  -6   3       71.99       78.33      4.17 o
 -11  -6   3        0.16        2.18      0.91 o
 -10  -6   3        3.38        3.86      1.01 o
  -9  -6   3       59.68       55.97      2.27 o
  -8  -6   3      247.74      254.71      4.58 o
  -7  -6   3      167.91      173.06      3.00 o
  -6  -6   3      158.44      160.67      2.64 o
  -5  -6   3       74.33       72.80      1.76 o
  -4  -6   3     1243.32     1306.83     13.26 o
  -3  -6   3     3282.30     3366.63     32.19 o
  -2  -6   3      166.55      146.77      2.83 o
  -1  -6   3     1035.75      994.61     11.52 o
   0  -6   3       87.16       87.23      2.10 o
   1  -6   3      159.36      182.51      3.03 o
   2  -6   3      109.00      117.16      2.45 o
   3  -6   3      142.90      131.79      2.79 o
   4  -6   3       80.02       84.51      2.76 o
   5  -6   3       48.13       41.27      2.28 o
   6  -6   3        0.43        0.41      1.11 o
   7  -6   3      114.42      130.03      5.30 o
   8  -6   3        7.07        2.48      2.08 o
   9  -6   3       46.49       45.06      3.45 o
  10  -6   3       29.06       28.60      4.34 o
 -14  -5   3       48.38       60.85     10.80 o
 -13  -5   3        0.09       -0.75      1.00 o
 -12  -5   3       10.31        9.77      1.34 o
 -11  -5   3       13.87       17.32      1.59 o
 -10  -5   3       47.07       44.43      1.82 o
  -9  -5   3        0.03       -0.74      0.74 o
  -8  -5   3       65.51       64.18      2.20 o
  -7  -5   3       63.07       66.22      1.66 o
  -6  -5   3      195.41      201.53      2.92 o
  -5  -5   3      187.17      205.61      3.17 o
  -4  -5   3       31.70       22.48      0.86 o
  -3  -5   3       73.85      109.48      2.01 o
  -2  -5   3      594.54      634.47      7.05 o
  -1  -5   3     2585.73     2564.12     26.35 o
   0  -5   3     1552.20     1652.55     16.73 o
   1  -5   3        1.61       -0.17      0.49 o
   2  -5   3       72.18       74.31      1.79 o
   3  -5   3      111.42      114.63      2.39 o
   4  -5   3       23.75       28.30      1.25 o
   5  -5   3       19.80       21.22      1.39 o
   6  -5   3        4.00        4.29      1.17 o
   7  -5   3       44.08       48.55      2.49 o
   8  -5   3       42.53       39.61      4.04 o
   9  -5   3       50.68       54.27      3.42 o
  10  -5   3       15.38       22.02      2.07 o
  11  -5   3       17.40       22.93      4.01 o
 -13  -4   3       39.81       42.24      2.32 o
 -12  -4   3        4.76        5.56      2.62 o
 -11  -4   3       79.90       77.32      2.70 o
 -10  -4   3        0.54       -0.53      0.98 o
  -9  -4   3        9.84       13.00      1.06 o
  -8  -4   3        8.52        4.40      0.83 o
  -7  -4   3       51.30       56.53      1.27 o
  -6  -4   3      351.23      380.05      5.53 o
  -5  -4   3       44.75       38.90      1.09 o
  -4  -4   3       69.16       69.10      1.23 o
  -3  -4   3      820.23      843.21      8.64 o
  -2  -4   3        0.37       -0.37      0.37 o
  -1  -4   3     3800.95     3884.42     36.84 o
   0  -4   3      775.96      821.18      8.24 o
   1  -4   3     3680.21     3871.86     34.72 o
   2  -4   3      517.61      522.69      5.78 o
   3  -4   3       80.23       84.30      1.88 o
   4  -4   3       55.07       61.68      1.55 o
   5  -4   3       60.19       54.96      1.75 o
   6  -4   3      529.41      504.26      6.84 o
   7  -4   3       66.59       68.23      2.29 o
   8  -4   3        0.08       -0.88      1.25 o
   9  -4   3        0.48        1.43      2.48 o
  10  -4   3        3.28        4.12      2.65 o
  11  -4   3       53.48       77.19      7.18 o
 -14  -3   3      104.21      112.21      4.13 o
 -13  -3   3       14.04       13.35      1.75 o
 -12  -3   3        7.65       10.58      2.30 o
 -11  -3   3        3.79        2.51      1.44 o
 -10  -3   3      160.40      152.62      3.43 o
  -9  -3   3        0.01        0.43      0.76 o
  -8  -3   3       89.15       84.95      4.52 o
  -7  -3   3       48.76       39.71      1.08 o
  -6  -3   3       21.60       22.34      0.69 o
  -5  -3   3      431.85      451.11      5.28 o
  -4  -3   3      404.41      415.63      4.38 o
  -3  -3   3       70.95       90.99      1.38 o
  -2  -3   3      945.90      972.65      9.18 o
  -1  -3   3      896.93      867.35      8.89 o
   0  -3   3       41.62       42.26      1.07 o
   1  -3   3       54.40       57.54      1.28 o
   2  -3   3     4116.36     4274.24     38.03 o
   3  -3   3      220.10      244.04      3.14 o
   4  -3   3      394.27      369.56      4.68 o
   5  -3   3       55.39       53.86      1.53 o
   6  -3   3      235.53      225.69      4.21 o
   7  -3   3      340.23      344.14      6.11 o
   8  -3   3        1.52        0.30      1.08 o
   9  -3   3       27.86       29.28      1.85 o
  10  -3   3        0.55       -0.27      2.07 o
  11  -3   3       30.50       35.10      3.93 o
  12  -3   3        1.03        5.36      2.83 o
 -14  -2   3       11.05       14.19      2.15 o
 -13  -2   3       40.48       43.95      3.39 o
 -12  -2   3       25.27       21.25      2.14 o
 -11  -2   3      105.59      107.12      3.86 o
 -10  -2   3        3.27        5.02      1.04 o
  -9  -2   3        2.59        3.62      1.49 o
  -8  -2   3       63.29       70.71      2.36 o
  -7  -2   3       30.27       30.64      0.88 o
  -6  -2   3       11.25       14.05      0.55 o
  -5  -2   3      332.63      355.89      3.57 o
  -4  -2   3      182.35      220.87      2.24 o
  -3  -2   3      989.41     1036.86      8.48 o
  -2  -2   3       12.71       11.32      0.49 o
  -1  -2   3     1228.89     1290.74     11.26 o
   0  -2   3     4604.97     4726.06     41.55 o
   1  -2   3     7417.52     7598.15     63.17 o
   2  -2   3     1363.23     1355.64     12.60 o
   3  -2   3      127.96      159.30      2.39 o
   4  -2   3     1509.70     1501.09     14.91 o
   5  -2   3      147.45      161.42      2.70 o
   6  -2   3        0.87       -0.60      0.60 o
   7  -2   3      680.13      662.94      9.42 o
   8  -2   3      122.04      128.53      2.97 o
   9  -2   3       99.95       99.98      3.92 o
  10  -2   3        0.00        0.11      2.40 o
  11  -2   3        0.54        0.18      1.70 o
  12  -2   3        3.72        4.64      2.34 o
 -14  -1   3        0.57       -1.08      1.80 o
 -13  -1   3        0.40       -1.74      1.89 o
 -12  -1   3        0.35       -1.13      1.22 o
 -11  -1   3       49.33       56.08      2.63 o
 -10  -1   3      170.93      157.73      4.13 o
  -9  -1   3       16.57       15.49      1.32 o
  -8  -1   3      258.29      236.05      4.65 o
  -7  -1   3      103.70      112.05      1.96 o
  -6  -1   3       79.27       88.81      1.38 o
  -5  -1   3      211.28      211.24      2.42 o
  -4  -1   3     1236.30     1395.63     11.67 o
  -3  -1   3      280.04      302.09      2.89 o
  -2  -1   3      281.58      306.38      2.76 o
  -1  -1   3     1632.77     1907.61     15.41 o
   0  -1   3     1566.05     1619.99     13.80 o
   1  -1   3     4483.21     4734.74     39.56 o
   2  -1   3     2350.70     2414.17     21.72 o
   3  -1   3        9.31        9.50      0.71 o
   4  -1   3     1229.25     1289.00     12.04 o
   5  -1   3      410.16      418.11      5.36 o
   6  -1   3        6.52        4.08      0.64 o
   7  -1   3        8.74       12.32      0.94 o
   8  -1   3       43.95       43.28      2.31 o
   9  -1   3       86.33       80.56      3.29 o
  10  -1   3       12.08        8.33      1.73 o
  11  -1   3        6.40        8.93      2.95 o
  12  -1   3        9.48       12.54      2.04 o
  13  -1   3        6.97       10.05      2.73 o
 -13   0   3        0.30        0.88      1.90 o
 -12   0   3        1.32        2.13      1.53 o
 -11   0   3       15.64       13.80      3.59 o
 -10   0   3      231.99      237.00      5.68 o
  -9   0   3        0.26        0.11      1.04 o
  -8   0   3      230.27      241.53      5.32 o
  -7   0   3      164.36      154.87      3.68 o
  -6   0   3      233.04      237.09      2.88 o
  -5   0   3        9.72       11.37      0.49 o
  -4   0   3     1533.73     1649.08     13.78 o
  -3   0   3      174.89      177.87      1.90 o
  -2   0   3     1209.62     1206.18      9.22 o
  -1   0   3      253.90      285.47      2.86 o
   0   0   3      321.81      350.11      4.04 o
   1   0   3     4175.19     4518.96     43.05 o
   2   0   3     2123.34     2218.94     20.07 o
   3   0   3       67.54       74.66      1.44 o
   4   0   3     2091.72     2192.47     22.31 o
   5   0   3     3459.02     3681.20     36.96 o
   6   0   3      358.00      329.96      3.84 o
   7   0   3      612.81      596.98     10.47 o
   8   0   3        3.11        3.30      1.07 o
   9   0   3       96.73       96.67      3.23 o
  10   0   3        2.82        3.27      2.85 o
  11   0   3       46.12       47.21      2.65 o
  12   0   3        8.80        5.87      1.65 o
  13   0   3        0.53        0.46      1.59 o
 -13   1   3        9.21        1.57      2.41 o
 -12   1   3       12.03       11.73      2.04 o
 -11   1   3       22.99       25.36      3.74 o
 -10   1   3       36.78       40.85      2.59 o
  -9   1   3      117.10      110.75      3.77 o
  -8   1   3      186.53      181.63      7.75 o
  -7   1   3       74.26       72.47      2.03 o
  -6   1   3      977.30     1018.73      9.93 o
  -5   1   3      918.49      886.55      7.74 o
  -4   1   3        3.28        1.89      0.35 o
  -3   1   3      237.53      242.74      2.27 o
  -2   1   3     1569.28     1506.90     13.14 o
  -1   1   3     1172.03     1122.34      9.30 o
   0   1   3      212.91      237.46      4.50 o
   1   1   3     2431.62     2557.52     27.81 o
   2   1   3      124.92      100.75      1.30 o
   3   1   3     2910.69     3005.02     25.94 o
   4   1   3      355.86      312.32      4.66 o
   5   1   3      102.36       73.43      1.46 o
   6   1   3      246.61      258.62      3.85 o
   7   1   3      391.31      383.84      6.05 o
   8   1   3      121.76      126.61      4.08 o
   9   1   3       15.80        8.09      1.17 o
  10   1   3        7.80        8.10      1.26 o
  11   1   3      134.05      128.23      3.82 o
  12   1   3       68.38       68.13      3.53 o
  13   1   3        7.18        2.69      3.75 o
  14   1   3        2.89        3.16      1.77 o
 -13   2   3        3.66        1.61      3.25 o
 -12   2   3       13.84       18.44      2.53 o
 -11   2   3        0.38        3.57      1.77 o
 -10   2   3        5.10        7.26      1.92 o
  -9   2   3       26.92       31.63      4.11 o
  -8   2   3      341.22      341.54      5.55 o
  -7   2   3      512.71      518.48      6.83 o
  -6   2   3      180.81      166.22      2.58 o
  -5   2   3      808.30      815.63      9.21 o
  -4   2   3      127.76      132.98      2.01 o
  -3   2   3      864.84      908.28      8.70 o
  -2   2   3       20.18       25.12      0.91 o
  -1   2   3      579.03      598.57      5.33 o
   0   2   3      498.12      469.40      6.26 o
   1   2   3      346.03      314.16      3.05 o
   2   2   3      556.68      573.82      5.35 o
   3   2   3       82.49       73.51      1.13 o
   4   2   3      252.51      258.39      3.15 o
   5   2   3      629.85      628.69      7.57 o
   6   2   3       25.68       20.60      0.79 o
   7   2   3     1051.83     1089.64     14.32 o
   8   2   3       38.90       34.64      1.30 o
   9   2   3      763.78      652.88     10.94 o
  10   2   3      118.13      106.83      2.91 o
  11   2   3       10.55       12.55      1.28 o
  12   2   3        2.55        1.63      1.24 o
  13   2   3       19.25       17.33      2.04 o
  14   2   3       12.88       12.27      1.85 o
 -12   3   3        0.20       -2.30      2.42 o
 -11   3   3        1.16        1.31      2.32 o
 -10   3   3      116.56      120.29      5.16 o
  -9   3   3       96.07       94.72      3.09 o
  -8   3   3        6.92        6.01      1.69 o
  -7   3   3        9.92        8.93      0.86 o
  -6   3   3     1656.52     1619.98     20.91 o
  -5   3   3      474.88      467.62      5.30 o
  -4   3   3        8.11       19.96      0.84 o
  -3   3   3      550.82      566.60      6.27 o
  -2   3   3     4209.70     4578.27     40.57 o
  -1   3   3     2448.45     2582.12     20.98 o
   0   3   3      531.34      508.66      6.71 o
   1   3   3        0.16       -0.13      0.31 o
   2   3   3       68.70       71.74      1.19 o
   3   3   3       43.49       57.67      1.05 o
   4   3   3       21.25       40.90      1.04 o
   5   3   3       47.15       47.36      1.72 o
   6   3   3      409.53      420.79      5.53 o
   7   3   3      394.95      390.63      4.99 o
   8   3   3       34.33       28.21      1.07 o
   9   3   3       41.24       26.11      1.76 o
  10   3   3      103.79       91.24      3.41 o
  11   3   3        0.31       -0.22      0.86 o
  12   3   3       31.16       28.57      3.73 o
  13   3   3        0.02       -0.76      1.28 o
 -12   4   3       40.45       48.01      8.63 o
 -11   4   3        4.50        2.92      2.93 o
 -10   4   3       13.17       13.32      4.76 o
  -9   4   3       11.36        9.62      1.72 o
  -8   4   3       24.31       22.44      2.00 o
  -7   4   3      103.56      104.60      2.68 o
  -6   4   3      234.66      230.39      4.77 o
  -5   4   3      859.65      870.48      9.12 o
  -4   4   3      301.79      296.24      4.03 o
  -3   4   3     1658.56     1737.00     16.33 o
  -2   4   3      435.58      599.86      6.37 o
  -1   4   3     1173.59     1344.81     12.06 o
   0   4   3     2390.75     2541.57     26.13 o
   1   4   3       13.66       17.64      0.90 o
   2   4   3      317.71      324.91      3.49 o
   3   4   3     1059.04     1028.20     10.49 o
   4   4   3      347.94      379.21      4.66 o
   5   4   3       42.34       46.32      1.23 o
   6   4   3        3.89        2.14      0.49 o
   7   4   3      383.49      380.71      4.98 o
   8   4   3      360.66      347.91      5.24 o
   9   4   3      435.31      402.90      6.48 o
  10   4   3       72.25       73.20      5.24 o
  11   4   3        2.96       -3.85      3.85 o
 -11   5   3        8.40       16.49      3.63 o
 -10   5   3        4.18        6.94      1.99 o
  -9   5   3       26.77       26.89      3.37 o
  -8   5   3        1.85       -0.66      1.49 o
  -7   5   3      239.30      240.80      5.07 o
  -6   5   3       16.61       15.49      1.23 o
  -5   5   3      187.32      183.99      3.14 o
  -4   5   3       89.50       83.34      2.36 o
  -3   5   3      684.57      686.37      7.46 o
  -2   5   3      250.90      235.35      3.33 o
  -1   5   3        5.89        3.61      0.64 o
   0   5   3     1812.57     1927.97     20.37 o
   1   5   3     1199.40     1202.38     12.33 o
   2   5   3      262.29      282.09      3.62 o
   3   5   3     1157.85     1323.74     13.50 o
   4   5   3      584.25      713.31      8.18 o
   5   5   3       21.19       17.96      0.76 o
   6   5   3       63.18       55.46      1.53 o
   7   5   3      115.87      116.76      2.45 o
   8   5   3      267.56      260.42      4.19 o
   9   5   3      298.00      273.00      4.83 o
  10   5   3       46.67       49.93      1.63 o
  11   5   3        1.64        0.80      4.46 o
  12   5   3       41.74       46.64      9.39 o
  13   5   3        0.28       -1.32      5.06 o
 -10   6   3       23.29       19.67      3.83 o
  -9   6   3        0.02        0.32      1.78 o
  -8   6   3        1.93       -2.03      2.03 o
  -7   6   3       42.74       43.34      2.71 o
  -6   6   3        8.34       10.60      1.47 o
  -5   6   3      157.39      169.24      4.23 o
  -4   6   3      435.85      420.52      5.72 o
  -3   6   3       39.38       36.51      1.43 o
  -2   6   3     1138.81     1126.92     11.48 o
  -1   6   3      113.48      129.07      2.42 o
   0   6   3      635.95      635.47      7.91 o
   1   6   3      191.03      209.60      3.20 o
   2   6   3     1591.74     1600.69     16.04 o
   3   6   3        4.29        2.20      0.69 o
   4   6   3      841.34      935.95     10.69 o
   5   6   3      652.85      643.93      8.30 o
   6   6   3       90.47       77.45      1.80 o
   7   6   3      278.73      269.53      3.99 o
   8   6   3       42.60       38.85      1.90 o
   9   6   3      195.49      183.46      4.11 o
  10   6   3       74.55       75.38      2.46 o
  11   6   3        0.86        0.75      0.73 o
  12   6   3       26.26       30.42      8.31 o
  13   6   3       32.71       30.34      8.47 o
  14   6   3       20.26       20.99      8.39 o
 -10   7   3       13.43       11.84      5.70 o
  -9   7   3       46.62       47.44      7.79 o
  -8   7   3       26.78       29.18      3.13 o
  -7   7   3        1.86       -0.66      1.95 o
  -6   7   3        0.26       -1.08      1.08 o
  -5   7   3       33.34       24.74      2.29 o
  -4   7   3      109.41      117.11      3.21 o
  -3   7   3      108.50      114.85      2.91 o
  -2   7   3      298.09      260.17      5.67 o
  -1   7   3      343.34      357.00      5.16 o
   0   7   3       96.36       84.75      2.53 o
   1   7   3       76.43       64.96      1.99 o
   2   7   3      776.25      764.33      9.23 o
   3   7   3     1347.27     1335.92     13.74 o
   4   7   3        0.01        1.24      0.73 o
   5   7   3       66.89       68.84      1.89 o
   6   7   3      130.69      137.10      2.61 o
   7   7   3       40.42       37.90      2.00 o
   8   7   3       47.46       40.70      2.28 o
   9   7   3      142.65      128.22      3.36 o
  10   7   3        2.19        2.07      1.07 o
  11   7   3       23.13       22.26      1.99 o
  12   7   3       16.91       13.55      2.71 o
  13   7   3        0.59        2.17      5.82 o
  14   7   3        3.94        1.97      5.94 o
  15   7   3        3.02        9.59      7.59 o
  -9   8   3        2.06       -3.57      4.66 o
  -8   8   3       30.80       26.21      6.98 o
  -7   8   3      109.47      126.75     15.01 o
  -6   8   3       50.23       48.66      4.97 o
  -5   8   3       18.37       19.46      2.73 o
  -4   8   3       68.15       55.67      2.97 o
  -3   8   3       44.05       48.69      2.81 o
  -2   8   3      140.56      177.80      4.46 o
  -1   8   3      295.23      275.74      4.83 o
   0   8   3      405.88      367.10      6.14 o
   1   8   3      146.20      133.47      3.07 o
   2   8   3       91.34       93.37      2.32 o
   3   8   3       75.79       72.73      2.15 o
   4   8   3       98.62       94.11      2.25 o
   5   8   3      499.57      510.70      7.72 o
   6   8   3       95.87      102.70      2.43 o
   7   8   3      251.33      220.36      5.42 o
   8   8   3       14.57       15.61      1.38 o
   9   8   3        0.50       -0.99      0.99 o
  10   8   3        0.88        1.79      1.07 o
  11   8   3        3.67        2.88      1.24 o
  12   8   3       33.28       31.59      2.57 o
  13   8   3        2.18        2.54      1.14 o
  14   8   3        0.00        5.46      6.58 o
  15   8   3        4.67        7.30      7.14 o
  -8   9   3        6.05       -1.77      4.82 o
  -7   9   3       23.08       15.05      6.22 o
  -6   9   3        4.57        6.74      3.73 o
  -5   9   3       69.61       67.55      6.04 o
  -4   9   3       56.08       45.47      4.74 o
  -3   9   3       22.80       15.59      2.18 o
  -2   9   3      417.82      389.84      7.65 o
  -1   9   3       28.87       22.24      2.50 o
   0   9   3      221.42      220.80      5.32 o
   1   9   3       97.70       97.28      3.07 o
   2   9   3      413.00      389.57      6.58 o
   3   9   3        9.07       10.38      1.33 o
   4   9   3       25.89       26.48      1.46 o
   5   9   3      291.18      284.96      5.05 o
   6   9   3      561.47      500.94      7.61 o
   7   9   3       79.29       63.59      2.32 o
   8   9   3       94.02       93.13      3.70 o
   9   9   3       16.95       20.16      1.83 o
  10   9   3        7.87        8.30      1.47 o
  11   9   3        0.00        0.93      1.14 o
  12   9   3       23.26       24.43      3.35 o
  13   9   3        0.00       -0.96      1.24 o
  14   9   3        6.55        4.22      1.97 o
  15   9   3        0.52       -2.13      6.34 o
  -7  10   3       51.76       61.21      9.11 o
  -6  10   3        0.80       -3.53      4.21 o
  -5  10   3      207.52      226.38     10.39 o
  -4  10   3      255.58      279.82     11.46 o
  -3  10   3        0.85       -0.52      2.62 o
  -2  10   3       19.05       11.76      1.88 o
  -1  10   3        2.02        1.27      1.58 o
   0  10   3      172.23      176.22      7.97 o
   1  10   3      459.51      439.38     29.90 o
   2  10   3       46.15       47.19      4.35 o
   3  10   3      168.19      160.11      4.77 o
   4  10   3        0.32        1.53      1.31 o
   5  10   3      316.79      319.74      6.21 o
   6  10   3       56.42       40.35      2.67 o
   7  10   3      298.32      268.24      5.80 o
   8  10   3      282.97      279.55      6.60 o
   9  10   3        6.64        5.52      1.60 o
  10  10   3        0.76       -0.07      1.20 o
  11  10   3        9.71       11.94      1.71 o
  12  10   3        2.77        1.65      1.38 o
  13  10   3        0.26       -0.39      1.43 o
  14  10   3       14.56       17.86      2.30 o
  15  10   3        4.69        7.00      1.76 o
  -6  11   3       39.06       43.03      8.43 o
  -5  11   3       47.73       56.83      9.11 o
  -4  11   3        1.28        2.74      3.31 o
  -3  11   3       16.93       13.92      3.95 o
  -2  11   3      133.60      150.34      5.74 o
  -1  11   3       62.86       55.30      3.70 o
   0  11   3        0.84       -2.25      2.34 o
   1  11   3       89.31       75.53      8.91 o
   2  11   3        4.10        4.04      2.77 o
   3  11   3      283.07      293.57     18.46 o
   4  11   3        0.05       -1.69      1.69 o
   5  11   3        2.88        4.38      1.50 o
   6  11   3       55.50       46.94      3.53 o
   7  11   3       12.22       18.06      2.67 o
   8  11   3       91.26       96.34      4.76 o
   9  11   3       21.52       24.96      2.37 o
  10  11   3        0.42        2.04      1.45 o
  11  11   3       90.51      103.51      5.23 o
  12  11   3        5.88        7.29      1.80 o
  13  11   3        0.05        2.20      1.38 o
  14  11   3       23.48       28.67      4.66 o
  -5  12   3       83.36      101.06     11.84 o
  -4  12   3      314.03      334.21     20.39 o
  -3  12   3       23.98       26.34      8.23 o
  -2  12   3       95.45      100.54      7.47 o
  -1  12   3       14.31        9.17      2.65 o
   0  12   3       29.41       24.40      3.23 o
   1  12   3        0.61        1.70      1.92 o
   2  12   3        7.26        3.40      3.45 o
   3  12   3      202.91      190.92     23.82 o
   4  12   3      138.86      145.18     26.13 o
   5  12   3        0.59        2.51      2.12 o
   6  12   3       10.91        5.75      2.31 o
   7  12   3       57.68       54.56      4.00 o
   8  12   3       57.46       58.21      4.06 o
   9  12   3        6.84        7.94      2.43 o
  10  12   3       89.80       84.48      5.26 o
  11  12   3        0.22        0.56      2.13 o
  12  12   3       12.76       13.40      2.23 o
  13  12   3        0.40       -0.81      1.50 o
  14  12   3        0.00       -0.62      2.34 o
  -3  13   3       23.54       28.98      8.51 o
  -2  13   3       16.94       22.89     12.24 o
  -1  13   3       54.37       47.27      5.89 o
   0  13   3      176.81      203.09      7.07 o
   1  13   3       75.18       81.37      5.49 o
   2  13   3        0.16       -2.13      2.13 o
   3  13   3       18.21       16.84      5.14 o
   4  13   3        0.00        4.33      4.01 o
   5  13   3       77.58       76.19      6.74 o
   6  13   3      117.03      141.50      8.34 o
   7  13   3        0.04        0.73      3.20 o
   8  13   3        2.98        6.60      3.49 o
   9  13   3        5.79        7.74      2.48 o
  10  13   3       12.35       15.56      3.08 o
  11  13   3       77.17       79.71      4.96 o
  12  13   3        0.74       -0.21      1.95 o
  13  13   3        1.20        1.23      2.70 o
  -2  14   3       70.53       69.56     10.56 o
  -1  14   3       12.89       10.83      4.15 o
   0  14   3       42.24       45.34      6.01 o
   1  14   3       62.06       71.60      5.36 o
   2  14   3       22.94       23.61      3.84 o
   3  14   3        4.10        2.45      3.28 o
   4  14   3       31.38       32.11      4.75 o
   5  14   3       10.30        5.66      4.24 o
   6  14   3       12.74       10.84      4.28 o
   7  14   3       43.49       40.16      5.54 o
   8  14   3        0.33       -2.04      3.09 o
   9  14   3       19.91       30.46      6.20 o
  10  14   3       21.67       19.40      5.66 o
  11  14   3        3.35        1.38      2.42 o
  12  14   3        2.86        1.10      2.21 o
  13  14   3        7.39       13.32      2.98 o
   0  15   3       18.92       25.45      7.91 o
   1  15   3       24.08       26.67      5.36 o
   2  15   3        0.77        3.01      3.79 o
   3  15   3       95.35       96.10      7.61 o
   4  15   3       19.53       14.11      4.37 o
   5  15   3        7.36        9.05      4.06 o
   6  15   3       51.27       60.71      5.40 o
   7  15   3        3.99        0.62      3.20 o
   8  15   3       43.67       48.34      6.65 o
   9  15   3       37.44       40.85      5.13 o
  10  15   3        3.79        9.31      3.74 o
  11  15   3        0.84       -0.09      2.40 o
  12  15   3        0.42        2.36      2.38 o
   2  16   3        2.56       -2.93      5.22 o
   3  16   3       46.15       53.66      9.47 o
   4  16   3       46.78       52.86      5.71 o
   5  16   3        2.76        0.14      3.51 o
   6  16   3        2.34        8.13      3.62 o
   7  16   3        0.74       -1.97      2.94 o
   8  16   3       10.16       16.91      3.98 o
   9  16   3       17.65       16.69      3.87 o
  10  16   3        0.39       -2.36      3.12 o
  -7 -16   4        3.36        3.55      4.49 o
  -6 -16   4        2.26        0.45      4.58 o
 -10 -15   4       72.38       84.07      7.99 o
  -9 -15   4        5.26        1.42      4.44 o
  -8 -15   4       18.11       24.76      9.55 o
  -7 -15   4        8.41        7.31      4.72 o
  -6 -15   4       24.89       27.03      7.87 o
  -5 -15   4       72.16       92.51     10.60 o
  -4 -15   4        2.10        2.97      5.26 o
  -3 -15   4       38.85       50.85      8.83 o
  -2 -15   4        3.28        5.78      5.18 o
 -12 -14   4        9.05        9.41      3.09 o
 -11 -14   4        2.71        1.94      7.87 o
 -10 -14   4      123.34      143.87      9.76 o
  -9 -14   4       14.78       10.36     10.92 o
  -8 -14   4        1.20        2.08      5.10 o
  -7 -14   4        0.39       -4.68      4.68 o
  -6 -14   4        4.63        2.71      4.01 o
  -5 -14   4       19.61       17.58      5.74 o
  -4 -14   4        3.18       -0.48      4.09 o
  -3 -14   4       88.51       98.49     10.44 o
  -2 -14   4        7.28       12.81      4.31 o
  -1 -14   4       33.07       34.69      6.84 o
   0 -14   4       18.07       10.76      5.86 o
   1 -14   4       21.72       17.26      7.18 o
 -13 -13   4        0.60        2.55      2.39 o
 -12 -13   4        1.17       -1.22      3.33 o
 -11 -13   4       14.73       14.83      3.28 o
 -10 -13   4        3.08        3.82      2.79 o
  -9 -13   4        2.06        2.27      3.60 o
  -8 -13   4        5.88        2.98      8.47 o
  -7 -13   4        1.02        0.52      4.17 o
  -6 -13   4        1.26        1.48      3.53 o
  -5 -13   4       35.83       35.44      6.70 o
  -4 -13   4        9.18        5.90      4.70 o
  -3 -13   4      141.38      178.71     18.64 o
  -2 -13   4      122.54      117.17     11.26 o
  -1 -13   4       18.64       27.14      7.61 o
   0 -13   4        6.79        7.52      3.11 o
   1 -13   4        7.47       10.45      6.04 o
   2 -13   4        0.31       -4.82      4.82 o
 -13 -12   4        0.89        3.22      2.63 o
 -12 -12   4        0.20        4.14      2.39 o
 -11 -12   4       15.14       20.04      3.18 o
 -10 -12   4       62.46       65.93      5.76 o
  -9 -12   4       17.07       15.93      3.04 o
  -8 -12   4       22.62       22.46      3.17 o
  -7 -12   4       87.27       79.04      6.70 o
  -6 -12   4       37.88       34.47      6.44 o
  -5 -12   4        2.59        0.04      3.89 o
  -4 -12   4        3.45        3.03      2.89 o
  -3 -12   4      101.48      101.61     10.80 o
  -2 -12   4       97.93      100.55     13.10 o
  -1 -12   4       86.46       96.20      5.71 o
   0 -12   4      178.57      199.84      8.09 o
   1 -12   4       27.46       37.40      7.39 o
   2 -12   4       18.81       14.37      4.86 o
   3 -12   4        8.77       10.36      6.42 o
   4 -12   4       43.26       50.89      9.71 o
 -14 -11   4        1.34        2.21      1.92 o
 -13 -11   4        1.31       -0.56      2.05 o
 -12 -11   4        9.57       14.68      2.76 o
 -11 -11   4        7.03       11.73      2.65 o
 -10 -11   4        4.56        4.41      3.13 o
  -9 -11   4        0.38       -0.44      1.85 o
  -8 -11   4        3.42        1.56      2.04 o
  -7 -11   4        1.85        3.16      2.09 o
  -6 -11   4        0.01       -1.34      1.34 o
  -5 -11   4        1.71        0.65      2.33 o
  -4 -11   4       25.22       27.46      3.85 o
  -3 -11   4        2.29        2.43      2.68 o
  -2 -11   4        1.29       -0.29      1.87 o
  -1 -11   4      259.77      271.81      8.84 o
   0 -11   4      374.19      394.45     11.28 o
   1 -11   4        8.63       11.56      2.98 o
   2 -11   4      193.85      198.64      9.97 o
   3 -11   4        7.02       -0.38      3.69 o
   4 -11   4        6.50       16.94      6.98 o
   5 -11   4        0.49       -4.78      4.78 o
 -14 -10   4        0.20        1.24      1.73 o
 -13 -10   4        0.34       -0.72      1.41 o
 -12 -10   4       18.36       23.96      3.43 o
 -11 -10   4        2.25        2.13      1.52 o
 -10 -10   4       25.63       41.76      4.90 o
  -9 -10   4        7.74        6.16      2.15 o
  -8 -10   4       22.62       24.16      3.79 o
  -7 -10   4       24.51       21.36      3.13 o
  -6 -10   4        0.38        0.70      1.27 o
  -5 -10   4        0.46        1.68      1.37 o
  -4 -10   4      154.41      160.75      5.62 o
  -3 -10   4       23.46       18.23      2.69 o
  -2 -10   4      408.59      425.87     12.74 o
  -1 -10   4        7.56        4.06      2.19 o
   0 -10   4      248.29      248.76      8.11 o
   1 -10   4        0.82       -0.89      2.27 o
   2 -10   4      148.96      161.25      6.73 o
   3 -10   4       97.79      110.32      7.22 o
   4 -10   4       50.95       49.67      5.52 o
   5 -10   4        3.16        3.46      3.04 o
   6 -10   4       41.60       33.67      7.59 o
 -14  -9   4        0.01       -2.21      3.39 o
 -13  -9   4        1.12        1.02      1.35 o
 -12  -9   4       21.49       30.53      2.31 o
 -11  -9   4       17.41       17.67      2.02 o
 -10  -9   4        2.63        2.35      1.36 o
  -9  -9   4       82.70       94.31      5.60 o
  -8  -9   4        7.86        8.20      1.63 o
  -7  -9   4       18.12       22.90      1.86 o
  -6  -9   4        0.03       -0.68      1.08 o
  -5  -9   4       24.21       20.02      1.52 o
  -4  -9   4        7.12        5.33      1.11 o
  -3  -9   4       24.55       28.44      1.85 o
  -2  -9   4      550.32      561.27      9.77 o
  -1  -9   4       23.38       22.31      3.69 o
   0  -9   4       24.61       22.10      2.32 o
   1  -9   4        2.21        1.48      1.52 o
   2  -9   4      559.78      579.31     14.98 o
   3  -9   4      681.32      663.16     18.95 o
   4  -9   4        6.62        8.98      5.44 o
   5  -9   4       60.21       65.92      5.80 o
   6  -9   4        0.85        2.17      4.03 o
   7  -9   4        3.95        3.81      5.42 o
 -15  -8   4        2.22        2.04      1.79 o
 -14  -8   4       13.41        9.72      2.57 o
 -13  -8   4       19.98       15.15      2.67 o
 -12  -8   4        1.62        0.20      1.14 o
 -11  -8   4        0.35       -0.11      1.27 o
 -10  -8   4       67.65       70.81      3.03 o
  -9  -8   4       44.97       45.19      2.44 o
  -8  -8   4        8.71        8.64      1.36 o
  -7  -8   4      113.21      117.25      3.06 o
  -6  -8   4        5.92        4.12      1.07 o
  -5  -8   4      121.07      114.64      2.55 o
  -4  -8   4      208.02      211.05      4.27 o
  -3  -8   4      760.25      754.29     10.44 o
  -2  -8   4     1185.79     1155.66     12.90 o
  -1  -8   4      241.75      222.96      4.37 o
   0  -8   4        7.98        6.35      1.15 o
   1  -8   4        2.97        0.72      1.02 o
   2  -8   4      167.46      163.67      5.72 o
   3  -8   4       29.50       38.26      2.82 o
   4  -8   4       61.72       71.81      5.48 o
   5  -8   4      282.14      279.97     10.89 o
   6  -8   4        0.07        1.73      2.71 o
   7  -8   4       30.95       29.24      4.30 o
   8  -8   4        5.87        8.83      5.46 o
 -15  -7   4        0.22        1.06      1.49 o
 -14  -7   4        0.20        0.32      1.31 o
 -13  -7   4       42.97       54.40      4.11 o
 -12  -7   4       24.57       28.69      1.91 o
 -11  -7   4       10.50       10.89      1.42 o
 -10  -7   4        1.35        1.61      1.11 o
  -9  -7   4      133.09      146.64      4.06 o
  -8  -7   4      562.43      537.47      8.52 o
  -7  -7   4      186.50      196.00      3.85 o
  -6  -7   4        0.04       -0.68      0.68 o
  -5  -7   4      101.75      104.75      2.15 o
  -4  -7   4       28.96       26.12      1.28 o
  -3  -7   4       76.13       69.37      1.94 o
  -2  -7   4      159.91      167.56      3.09 o
  -1  -7   4        1.02        1.24      0.64 o
   0  -7   4       89.98       89.51      2.36 o
   1  -7   4       13.19        7.37      1.05 o
   2  -7   4      133.33      122.69      3.14 o
   3  -7   4      200.40      162.29      3.61 o
   4  -7   4      200.66      197.29      6.85 o
   5  -7   4      532.70      569.72     10.91 o
   6  -7   4      141.39      143.66      5.09 o
   7  -7   4       34.66       37.86      8.71 o
   8  -7   4        8.05        4.78      5.10 o
   9  -7   4        2.64        1.28      4.90 o
 -15  -6   4        0.29       -0.56      5.74 o
 -14  -6   4        2.17        3.11      1.29 o
 -13  -6   4       47.56       49.82      4.04 o
 -12  -6   4        2.15        0.18      1.39 o
 -11  -6   4       22.70       22.85      1.59 o
 -10  -6   4        2.44        2.51      1.03 o
  -9  -6   4      121.78      112.83      3.32 o
  -8  -6   4     1381.30     1316.79     20.95 o
  -7  -6   4      178.96      187.76      3.28 o
  -6  -6   4      753.61      724.33     11.72 o
  -5  -6   4        0.05       -0.25      0.54 o
  -4  -6   4       18.54       13.11      0.92 o
  -3  -6   4      121.74      117.11      2.34 o
  -2  -6   4      801.12      870.98     10.27 o
  -1  -6   4      111.97      105.67      2.66 o
   0  -6   4       20.58       22.06      1.21 o
   1  -6   4      440.46      440.43      5.52 o
   2  -6   4      165.79      152.45      3.15 o
   3  -6   4       82.43       83.97      2.84 o
   4  -6   4       12.78       13.89      1.21 o
   5  -6   4      196.78      183.85      4.82 o
   6  -6   4        3.39        4.59      1.35 o
   7  -6   4      125.66      133.36      7.29 o
   8  -6   4       70.32       80.33      4.50 o
   9  -6   4        0.54        2.57      2.82 o
  10  -6   4        7.41        3.81      4.86 o
 -15  -5   4        3.68        1.32      6.14 o
 -14  -5   4        1.51        1.28      1.24 o
 -13  -5   4        3.55        5.94      1.32 o
 -12  -5   4        0.00       -1.05      1.05 o
 -11  -5   4       14.82       15.77      1.73 o
 -10  -5   4       22.96       21.10      1.46 o
  -9  -5   4       12.52       11.98      1.26 o
  -8  -5   4     1233.84     1174.77     15.43 o
  -7  -5   4      193.39      181.06      3.23 o
  -6  -5   4      249.50      266.22      3.60 o
  -5  -5   4       79.92       83.99      1.82 o
  -4  -5   4      337.52      336.78      4.05 o
  -3  -5   4       21.96       29.58      1.04 o
  -2  -5   4      105.47       98.95      2.77 o
  -1  -5   4        6.07        5.61      0.77 o
   0  -5   4      185.44      205.94      3.48 o
   1  -5   4      364.21      407.95      4.99 o
   2  -5   4        6.80        2.68      0.67 o
   3  -5   4       30.41       37.90      1.40 o
   4  -5   4      321.86      310.94      5.32 o
   5  -5   4        3.50        3.49      1.05 o
   6  -5   4        3.62        5.23      1.33 o
   7  -5   4      408.24      433.49     11.54 o
   8  -5   4      246.07      246.17      7.31 o
   9  -5   4        0.00        0.13      1.75 o
  10  -5   4       45.72       55.72      3.91 o
 -14  -4   4        7.40        9.21      1.65 o
 -13  -4   4       37.97       45.49      2.54 o
 -12  -4   4        0.18        0.59      1.13 o
 -11  -4   4       33.83       35.88      1.78 o
 -10  -4   4        0.02       -0.50      1.99 o
  -9  -4   4        2.01        0.92      1.07 o
  -8  -4   4        0.01       -0.69      0.69 o
  -7  -4   4       64.64       63.96      1.49 o
  -6  -4   4       13.59       11.24      0.75 o
  -5  -4   4      447.28      421.25      5.17 o
  -4  -4   4     1707.19     1688.96     15.12 o
  -3  -4   4      612.17      646.45      6.58 o
  -2  -4   4      399.02      417.36      4.66 o
  -1  -4   4        8.59        3.48      0.52 o
   0  -4   4      259.38      290.46      3.91 o
   1  -4   4       19.33       23.88      1.07 o
   2  -4   4      526.65      530.90      5.94 o
   3  -4   4      192.78      220.95      3.19 o
   4  -4   4      268.83      254.90      3.56 o
   5  -4   4        2.88        2.99      0.85 o
   6  -4   4      174.88      177.19      3.47 o
   7  -4   4        3.99        7.38      1.62 o
   8  -4   4       71.79       71.55      3.61 o
   9  -4   4       15.18       19.64      2.36 o
  10  -4   4       57.31       56.69      5.58 o
  11  -4   4        2.95        7.35      3.31 o
 -14  -3   4       26.39       27.23      5.30 o
 -13  -3   4       38.58       46.29      4.68 o
 -12  -3   4        3.85        2.46      1.34 o
 -11  -3   4        0.01        1.04      0.98 o
 -10  -3   4       28.29       26.11      1.70 o
  -9  -3   4       45.39       46.98      1.98 o
  -8  -3   4       90.82       92.53      2.70 o
  -7  -3   4       93.11       85.61      1.51 o
  -6  -3   4      144.49      140.41      2.20 o
  -5  -3   4      259.64      274.07      3.04 o
  -4  -3   4      308.90      313.65      3.58 o
  -3  -3   4     1127.55     1148.27     10.96 o
  -2  -3   4      390.02      373.62      3.91 o
  -1  -3   4      264.45      233.83      2.95 o
   0  -3   4      731.26      775.67      7.38 o
   1  -3   4      978.77     1065.59     10.33 o
   2  -3   4       10.25       12.74      0.81 o
   3  -3   4       98.96       95.91      1.81 o
   4  -3   4       12.92       13.37      1.08 o
   5  -3   4      144.29      129.40      2.45 o
   6  -3   4      208.92      212.81      3.64 o
   7  -3   4      145.78      135.19      3.30 o
   8  -3   4        0.18        2.04      1.17 o
   9  -3   4       18.19       21.46      1.77 o
  10  -3   4      189.78      200.59      7.92 o
  11  -3   4       90.35       96.95      5.73 o
  12  -3   4        0.97       -1.48      2.58 o
 -14  -2   4        0.14       -1.24      4.35 o
 -13  -2   4      103.00      117.54      4.70 o
 -12  -2   4        0.07        0.70      1.23 o
 -11  -2   4        4.96        3.66      1.29 o
 -10  -2   4       12.00       10.01      1.25 o
  -9  -2   4       51.13       42.08      1.95 o
  -8  -2   4       79.85       70.19      2.29 o
  -7  -2   4      255.10      264.10      3.35 o
  -6  -2   4       12.42        9.41      0.55 o
  -5  -2   4        1.76        1.00      0.43 o
  -4  -2   4      249.55      226.58      2.57 o
  -3  -2   4        1.56        1.10      0.32 o
  -2  -2   4     2396.56     2406.49     20.52 o
  -1  -2   4      624.72      643.11      6.42 o
   0  -2   4      407.89      428.36      4.33 o
   1  -2   4      183.02      189.57      2.38 o
   2  -2   4      347.57      395.94      4.36 o
   3  -2   4     1036.80     1142.60     11.04 o
   4  -2   4      396.88      390.61      4.62 o
   5  -2   4     1529.47     1481.09     22.20 o
   6  -2   4      680.17      640.71      8.97 o
   7  -2   4        3.91        3.21      0.65 o
   8  -2   4       22.50       22.91      1.63 o
   9  -2   4        2.61       -0.42      1.37 o
  10  -2   4       43.32       46.01      3.02 o
  11  -2   4       44.84       50.19      3.29 o
  12  -2   4       29.63       34.71      3.80 o
 -14  -1   4        0.65       -0.40      2.93 o
 -13  -1   4       12.26       10.16      2.24 o
 -12  -1   4        3.96        2.13      1.63 o
 -11  -1   4       20.47       23.16      1.95 o
 -10  -1   4        5.89        5.92      1.33 o
  -9  -1   4       21.81       19.47      1.90 o
  -8  -1   4       83.57       64.49      2.31 o
  -7  -1   4       29.69       42.97      1.25 o
  -6  -1   4        2.63        2.79      0.45 o
  -5  -1   4      752.74      808.07      7.47 o
  -4  -1   4      218.09      197.52      2.29 o
  -3  -1   4      589.29      603.27      5.15 o
  -2  -1   4      302.71      326.02      4.11 o
  -1  -1   4     4828.90     5127.22     42.82 o
   0  -1   4    10567.72    11008.50     95.92 o
   1  -1   4      115.62       92.74      1.48 o
   2  -1   4       67.60       91.33      1.61 o
   3  -1   4     2233.93     2314.90     22.30 o
   4  -1   4        6.88       13.92      0.67 o
   5  -1   4       13.49       17.01      1.09 o
   6  -1   4      432.44      425.97      6.46 o
   7  -1   4        1.68        1.36      0.72 o
   8  -1   4       17.98       16.44      1.23 o
   9  -1   4       32.58       33.29      2.46 o
  10  -1   4       47.50       43.92      2.73 o
  11  -1   4       26.08       38.64      4.70 o
  12  -1   4       41.94       45.35      3.08 o
  13  -1   4       17.26       15.30      2.71 o
 -13   0   4       23.09       19.71      2.68 o
 -12   0   4       18.95       22.59      2.28 o
 -11   0   4       43.62       50.54      2.77 o
 -10   0   4        8.30       11.28      1.63 o
  -9   0   4        4.79        4.54      1.27 o
  -8   0   4        0.15       -0.70      0.91 o
  -7   0   4       31.56       38.13      1.17 o
  -6   0   4       46.37       52.46      1.26 o
  -5   0   4      401.76      457.12      4.71 o
  -4   0   4      644.48      698.88      6.60 o
  -3   0   4      151.37      147.25      1.62 o
  -2   0   4        1.49        0.53      0.28 o
  -1   0   4     9665.20     9851.66     83.45 o
   0   0   4    38704.29    38808.45    388.53 o
   1   0   4      483.77      526.71      6.06 o
   2   0   4     1700.58     1841.93     17.86 o
   3   0   4        9.74       15.48      0.64 o
   4   0   4       46.94       43.62      0.98 o
   5   0   4      276.07      278.92      4.29 o
   6   0   4      760.78      803.05      8.90 o
   7   0   4       20.18       21.82      1.03 o
   8   0   4       16.83       15.65      1.49 o
   9   0   4      121.29      103.97      3.49 o
  10   0   4       10.89        8.48      1.68 o
  11   0   4        0.56        0.74      1.34 o
  12   0   4       14.54       12.02      1.91 o
  13   0   4        0.18        0.47      1.77 o
 -13   1   4       40.39       48.80      6.60 o
 -12   1   4       37.31       35.05      2.81 o
 -11   1   4       34.80       46.80      2.92 o
 -10   1   4       12.50       14.63      1.90 o
  -9   1   4      114.49      116.10      3.96 o
  -8   1   4      223.22      224.69      3.85 o
  -7   1   4        6.88        7.87      0.89 o
  -6   1   4      153.76      144.45      2.32 o
  -5   1   4       42.54       34.93      1.07 o
  -4   1   4        8.38        6.61      0.53 o
  -3   1   4      171.11      187.56      2.28 o
  -2   1   4      207.99      200.95      2.22 o
  -1   1   4      740.38      736.83      6.24 o
   0   1   4    23056.94    23565.68    220.53 o
   1   1   4      177.33      186.78      2.25 o
   2   1   4     1728.23     1837.85     16.80 o
   3   1   4      546.65      559.40      6.01 o
   4   1   4      618.78      626.34      6.98 o
   5   1   4     1775.43     1888.54     23.28 o
   6   1   4      181.14      174.40      2.67 o
   7   1   4        8.54        8.82      1.35 o
   8   1   4      311.83      283.32      5.79 o
   9   1   4      146.97      136.98      3.74 o
  10   1   4       17.36       14.15      1.54 o
  11   1   4        1.30        0.84      1.26 o
  12   1   4       51.88       50.76      5.02 o
  13   1   4        0.58        0.84      1.62 o
  14   1   4        0.03        2.00      1.70 o
 -13   2   4       22.47       23.77      3.63 o
 -12   2   4       22.83       26.03      3.50 o
 -11   2   4      160.09      176.09      5.76 o
 -10   2   4       13.11       13.73      3.74 o
  -9   2   4       25.53       27.57      1.58 o
  -8   2   4       15.46       13.09      1.16 o
  -7   2   4      105.42       99.74      2.25 o
  -6   2   4       42.90       44.82      1.50 o
  -5   2   4      507.27      475.58      5.24 o
  -4   2   4       87.48       85.78      1.33 o
  -3   2   4       76.12       83.76      1.50 o
  -2   2   4      111.28      107.78      1.62 o
  -1   2   4      284.92      294.64      3.01 o
   0   2   4       32.90       36.92      0.86 o
   1   2   4     3236.35     3326.48     28.51 o
   2   2   4      104.07      100.93      1.51 o
   3   2   4      321.18      330.32      3.83 o
   4   2   4      256.60      266.50      2.95 o
   5   2   4        1.85        3.25      0.47 o
   6   2   4      154.29      145.09      2.77 o
   7   2   4        3.89        3.25      0.72 o
   8   2   4      242.10      257.14      5.16 o
   9   2   4       27.15       29.03      2.42 o
  10   2   4       85.73       79.57      2.66 o
  11   2   4        0.11       -0.87      1.01 o
  12   2   4        8.95        9.13      1.62 o
  13   2   4       36.04       41.56      2.93 o
  14   2   4        2.61        0.73      1.59 o
 -12   3   4        2.04       -0.65      2.66 o
 -11   3   4        0.90       -3.63      3.63 o
 -10   3   4       75.10       81.77      5.00 o
  -9   3   4       32.18       31.85      2.00 o
  -8   3   4        4.42        1.29      1.16 o
  -7   3   4       18.37       18.99      1.22 o
  -6   3   4     2064.34     2018.72     21.52 o
  -5   3   4       91.87       87.50      1.97 o
  -4   3   4        1.23        1.39      0.51 o
  -3   3   4      618.82      585.64      5.86 o
  -2   3   4       87.05      119.67      1.85 o
  -1   3   4      161.60      186.41      2.29 o
   0   3   4      109.02      112.58      1.65 o
   1   3   4       58.13       50.99      1.01 o
   2   3   4      289.90      322.60      3.41 o
   3   3   4     1751.14     1896.78     17.67 o
   4   3   4      466.43      499.86      5.11 o
   5   3   4       82.99       88.46      1.77 o
   6   3   4      691.55      658.39      8.77 o
   7   3   4        0.96        0.21      0.58 o
   8   3   4      318.50      319.54     13.39 o
   9   3   4      171.54      168.10      3.55 o
  10   3   4        2.77        4.21      0.97 o
  11   3   4       34.39       39.56      1.82 o
  12   3   4        1.87        0.98      2.95 o
  13   3   4       55.53       63.67      2.96 o
  14   3   4        0.11       -0.89      1.37 o
 -11   4   4       53.73       40.85      8.27 o
 -10   4   4       70.75       76.79      3.19 o
  -9   4   4        1.35        1.64      1.49 o
  -8   4   4       89.85       85.53      3.78 o
  -7   4   4        8.13        9.04      1.17 o
  -6   4   4       20.61       17.01      1.89 o
  -5   4   4       17.15       17.12      0.78 o
  -4   4   4      129.43      126.01      2.37 o
  -3   4   4      687.14      705.98      7.43 o
  -2   4   4      104.30      112.15      2.02 o
  -1   4   4        8.33        4.97      0.59 o
   0   4   4       24.75       29.76      0.98 o
   1   4   4      195.19      200.07      2.52 o
   2   4   4        0.01        0.22      0.38 o
   3   4   4       78.29       79.24      1.53 o
   4   4   4     1250.92     1279.30     16.08 o
   5   4   4        0.27       -0.47      0.47 o
   6   4   4       65.71       70.00      1.63 o
   7   4   4       65.24       67.21      1.61 o
   8   4   4      160.93      154.88      2.89 o
   9   4   4      213.14      197.82      3.90 o
  10   4   4      105.84      103.11      3.19 o
  11   4   4       71.55       68.55      4.03 o
  12   4   4       28.14       25.16      3.23 o
  13   4   4       66.25       70.44      3.77 o
 -11   5   4       12.61       16.58      3.78 o
 -10   5   4       23.30       28.42      2.55 o
  -9   5   4        0.17       -0.83      1.69 o
  -8   5   4      178.51      174.68      5.79 o
  -7   5   4      100.28       99.59      3.17 o
  -6   5   4        0.87        0.53      1.08 o
  -5   5   4      190.54      179.23      3.49 o
  -4   5   4      670.61      656.35      7.32 o
  -3   5   4      802.08      772.88      8.26 o
  -2   5   4       36.81       35.46      1.24 o
  -1   5   4     1200.07     1279.52     12.49 o
   0   5   4      654.38      706.29      8.41 o
   1   5   4       10.70        8.31      0.67 o
   2   5   4      111.87      120.67      2.12 o
   3   5   4      261.02      265.58      3.55 o
   4   5   4        1.98        1.80      0.53 o
   5   5   4       67.47       57.35      1.36 o
   6   5   4        2.01        0.07      0.58 o
   7   5   4       90.77       91.45      2.04 o
   8   5   4      289.35      291.13      5.34 o
   9   5   4       42.59       43.08      1.75 o
  10   5   4       18.12       17.28      1.49 o
  11   5   4      160.30      159.42      5.04 o
  12   5   4        3.41        1.76      0.88 o
 -10   6   4        4.84        3.28      4.62 o
  -9   6   4        6.91        4.88      1.96 o
  -8   6   4       76.19       74.38      4.18 o
  -7   6   4       53.87       55.30      3.55 o
  -6   6   4       84.74       87.31      3.57 o
  -5   6   4      182.59      169.70      4.32 o
  -4   6   4      137.87      138.14      3.08 o
  -3   6   4        1.29        3.19      0.82 o
  -2   6   4      131.91      143.90      2.69 o
  -1   6   4      455.96      422.16      5.22 o
   0   6   4      100.58       85.20      2.33 o
   1   6   4        2.41       -0.30      0.52 o
   2   6   4      850.76      901.83      9.66 o
   3   6   4        4.85        3.21      0.67 o
   4   6   4        9.33       10.81      0.82 o
   5   6   4      126.56      125.55      2.38 o
   6   6   4       30.17       33.14      1.39 o
   7   6   4      578.58      557.13      7.35 o
   8   6   4     1494.51     1471.03     22.56 o
   9   6   4        1.89        0.43      1.01 o
  10   6   4        3.43        4.93      0.97 o
  11   6   4       22.30       23.45      2.52 o
  12   6   4        8.16        7.01      5.50 o
  13   6   4        0.05        4.98      6.54 o
  -9   7   4        0.44       -4.01      4.01 o
  -8   7   4        1.83        2.21      2.36 o
  -7   7   4       74.30       76.15      4.46 o
  -6   7   4       17.83       15.64      2.11 o
  -5   7   4      223.91      200.41      5.81 o
  -4   7   4       33.11       28.30      1.89 o
  -3   7   4      185.86      152.14      3.39 o
  -2   7   4      209.90      177.12      3.63 o
  -1   7   4     1319.68     1250.35     14.48 o
   0   7   4     1004.85      998.15     12.73 o
   1   7   4      297.51      301.60      4.70 o
   2   7   4      840.61      793.40      9.58 o
   3   7   4       15.62       13.32      0.97 o
   4   7   4       25.51       26.87      1.40 o
   5   7   4      159.56      148.98      2.85 o
   6   7   4        7.65        6.10      0.79 o
   7   7   4      283.23      286.08      4.65 o
   8   7   4      883.29      854.97     18.13 o
   9   7   4        7.11        7.94      1.22 o
  10   7   4       12.06       14.29      1.35 o
  11   7   4       61.81       66.47      2.39 o
  12   7   4        4.05        3.82      1.20 o
  13   7   4      111.67      113.35      9.17 o
  14   7   4        4.13        6.66      7.18 o
  -9   8   4       15.16        9.15      5.94 o
  -8   8   4        0.27       -2.41      4.54 o
  -7   8   4        9.84        9.68      3.16 o
  -6   8   4       69.48       67.56      4.40 o
  -5   8   4       53.18       59.63      4.92 o
  -4   8   4        1.16        0.55      1.38 o
  -3   8   4      642.66      550.21     10.49 o
  -2   8   4       36.87       32.63      2.37 o
  -1   8   4      109.65      105.90      3.15 o
   0   8   4       69.06       64.23      3.68 o
   1   8   4      228.93      208.86      3.94 o
   2   8   4       76.40       80.98      2.19 o
   3   8   4      349.56      332.70      4.71 o
   4   8   4      559.10      583.91      7.24 o
   5   8   4      196.63      179.79      4.08 o
   6   8   4        3.81        5.78      0.94 o
   7   8   4       43.71       34.51      1.66 o
   8   8   4       46.14       40.49      1.89 o
   9   8   4      125.53      123.18      3.63 o
  10   8   4        0.02        4.33      3.05 o
  11   8   4        7.19        5.55      1.24 o
  12   8   4        2.58        1.86      1.67 o
  13   8   4        0.07       -0.81      1.09 o
  14   8   4        2.17       -4.01      5.82 o
  15   8   4        0.06        0.20      6.38 o
  -8   9   4        0.18       -1.89      4.98 o
  -7   9   4        4.43        8.27      5.58 o
  -6   9   4       36.18       35.31      4.66 o
  -5   9   4       42.37       38.24      6.86 o
  -4   9   4        3.82        0.50      2.77 o
  -3   9   4        5.01       11.17      2.49 o
  -2   9   4        8.23        7.73      2.00 o
  -1   9   4       12.56       10.61      2.49 o
   0   9   4       22.23       20.30      2.49 o
   1   9   4      293.76      293.81      5.61 o
   2   9   4     4066.91     3983.70     41.65 o
   3   9   4        3.61        0.81      0.97 o
   4   9   4      112.82      101.36      2.53 o
   5   9   4       14.05       20.11      1.44 o
   6   9   4       64.27       53.88      2.15 o
   7   9   4        1.39       -0.43      0.91 o
   8   9   4        2.36        1.98      1.10 o
   9   9   4       23.68       23.25      1.95 o
  10   9   4        8.34        8.91      1.51 o
  11   9   4        5.42        2.65      1.31 o
  12   9   4        0.39       -0.86      1.88 o
  13   9   4        0.02        2.90      2.99 o
  14   9   4       28.04       32.23      3.54 o
  15   9   4        2.59       -6.22      6.22 o
  -7  10   4        0.59        3.69      5.58 o
  -6  10   4        4.14        3.05      4.98 o
  -5  10   4       36.40       35.91      5.03 o
  -4  10   4       13.93       16.37      3.99 o
  -3  10   4       41.23       36.30      8.57 o
  -2  10   4       60.09       55.42      3.36 o
  -1  10   4       47.76       43.72      3.36 o
   0  10   4      102.53       88.61      5.96 o
   1  10   4       78.27       77.25      8.75 o
   2  10   4      275.28      269.64      9.75 o
   3  10   4       23.36       21.68      2.13 o
   4  10   4      106.52      104.33      3.46 o
   5  10   4      309.46      302.80      7.09 o
   6  10   4       10.77       13.97      2.32 o
   7  10   4       75.96       78.52      3.87 o
   8  10   4        4.07        2.14      1.51 o
   9  10   4       22.36       19.29      2.16 o
  10  10   4        7.56        8.50      1.64 o
  11  10   4       44.02       36.30      2.42 o
  12  10   4       28.19       26.61      2.15 o
  13  10   4        1.01        0.42      1.57 o
  14  10   4        5.28        6.08      2.74 o
  15  10   4        0.75        1.73      1.77 o
  -6  11   4       27.98       33.47      7.87 o
  -5  11   4       24.03       12.44      6.58 o
  -4  11   4       23.20       26.64      4.71 o
  -3  11   4       17.03       16.92      4.04 o
  -2  11   4       15.33       13.25      2.96 o
  -1  11   4        4.60        1.73      3.30 o
   0  11   4      154.53      159.48     12.44 o
   1  11   4        1.75       -2.18      2.18 o
   2  11   4       30.55       26.24      3.92 o
   3  11   4       17.11       14.37      3.28 o
   4  11   4      419.71      418.76     14.12 o
   5  11   4      294.92      280.69      8.36 o
   6  11   4       20.53       20.13      2.80 o
   7  11   4      107.42      101.34      4.91 o
   8  11   4        4.40        4.11      1.98 o
   9  11   4        3.04        2.89      1.58 o
  10  11   4        6.91       10.39      1.85 o
  11  11   4       23.99       25.32      2.39 o
  12  11   4        4.33        6.36      1.72 o
  13  11   4        0.12       -0.97      1.39 o
  14  11   4        0.32        2.59      1.72 o
  -5  12   4        7.07       10.72      6.38 o
  -4  12   4        9.33       12.48      7.51 o
  -3  12   4      110.73      122.33      8.16 o
  -2  12   4       12.95        7.45      3.85 o
  -1  12   4       14.17        9.21      3.80 o
   0  12   4        0.26       -2.53      2.53 o
   1  12   4       21.88       18.38      3.82 o
   2  12   4       89.56       98.76      6.43 o
   3  12   4       12.74        5.51      2.99 o
   4  12   4       30.28       35.63      4.14 o
   5  12   4        0.25       -1.88      1.88 o
   6  12   4       18.74       21.16      4.42 o
   7  12   4       37.53       41.92      3.78 o
   8  12   4        5.96       12.49      2.57 o
   9  12   4       26.46       23.76      3.10 o
  10  12   4       37.48       40.70      3.70 o
  11  12   4        0.34       -0.72      1.97 o
  12  12   4        0.21        0.96      2.16 o
  13  12   4        3.16        3.00      1.75 o
  14  12   4        0.62       -0.54      1.80 o
  -3  13   4        1.16       -5.26      5.26 o
  -2  13   4       14.71       14.97      4.25 o
  -1  13   4       25.80       26.26      4.95 o
   0  13   4        0.34       -2.07      2.07 o
   1  13   4       27.32       23.39      3.84 o
   2  13   4        3.84       -1.97      4.41 o
   3  13   4        4.29        2.30      2.88 o
   4  13   4        4.68       -2.05      3.77 o
   5  13   4        0.13       -0.98      3.08 o
   6  13   4       37.82       33.46      6.60 o
   7  13   4      129.81      126.54      7.93 o
   8  13   4       15.04       17.24      3.18 o
   9  13   4       54.67       50.50      4.16 o
  10  13   4       37.07       33.23      3.77 o
  11  13   4        5.15        6.01      2.74 o
  12  13   4        8.47        9.35      2.69 o
  13  13   4        2.24        5.36      2.11 o
  -2  14   4        0.78        0.36      5.94 o
  -1  14   4       15.06       16.71      4.60 o
   0  14   4        3.65        9.41      3.22 o
   1  14   4        6.76        2.52      2.90 o
   2  14   4        3.44       -1.24      2.69 o
   3  14   4        4.91        2.21      4.78 o
   4  14   4        3.89       11.24      5.10 o
   5  14   4       58.60       68.54      8.93 o
   6  14   4        0.95        2.40      4.82 o
   7  14   4       26.40       30.18      5.94 o
   8  14   4        0.84        2.53      3.71 o
   9  14   4        1.04        0.39      3.54 o
  10  14   4       40.55       50.55      4.55 o
  11  14   4        0.56        7.07      2.85 o
  12  14   4       12.29       10.34      2.50 o
  13  14   4        8.75        9.85      2.46 o
   0  15   4        6.70        7.10      6.54 o
   1  15   4       39.50       50.40      5.08 o
   2  15   4       47.59       43.14      6.01 o
   3  15   4        0.21        0.07      3.46 o
   4  15   4        7.51        5.68      3.16 o
   5  15   4        0.70       -0.15      4.02 o
   6  15   4        7.22        7.45      4.29 o
   7  15   4        2.57        6.02      3.93 o
   8  15   4        0.83        1.50      3.51 o
   9  15   4       12.32       11.47      8.91 o
  10  15   4      234.52      291.97     41.64 o
  11  15   4        1.13        0.17      3.46 o
  12  15   4        4.11        7.69      2.45 o
   2  16   4        0.74        5.62      5.70 o
   3  16   4        1.23        5.98      4.07 o
   4  16   4        9.67        5.05      3.87 o
   5  16   4        6.76        0.01      3.20 o
   6  16   4        0.01        3.90      3.06 o
   7  16   4        5.79        6.39      3.23 o
   8  16   4        1.11        4.63      3.21 o
   9  16   4        3.99        3.93      3.27 o
  10  16   4       27.37       41.72      5.00 o
 -10 -15   5        2.45        4.95      4.46 o
  -9 -15   5        0.02        2.86      4.22 o
  -8 -15   5        0.33        2.27      4.17 o
  -7 -15   5       33.09       41.18      6.64 o
  -6 -15   5        5.73       -0.65      3.86 o
  -5 -15   5        8.28       13.45      6.54 o
  -4 -15   5        7.73        7.59      5.78 o
  -3 -15   5        3.84        3.17      5.62 o
  -2 -15   5        8.56       14.41      6.42 o
 -11 -14   5        1.71        3.00      4.29 o
 -10 -14   5       16.50       28.33     13.99 o
  -9 -14   5        5.39        4.07      4.33 o
  -8 -14   5        0.05       -0.31      6.92 o
  -7 -14   5       40.75       36.59      5.97 o
  -6 -14   5      142.09      137.76      9.73 o
  -5 -14   5        2.59       -2.61      4.66 o
  -4 -14   5        3.85        8.87      5.26 o
  -3 -14   5        6.43       10.19      5.70 o
  -2 -14   5       31.79       40.66      9.39 o
  -1 -14   5        0.41       11.48      3.92 o
   0 -14   5        0.01        5.14      5.02 o
 -12 -13   5        0.68        0.38      2.36 o
 -11 -13   5        6.54       11.54      3.16 o
 -10 -13   5       10.43       10.59      3.17 o
  -9 -13   5        0.51        1.49      4.88 o
  -8 -13   5       12.88        6.17      3.86 o
  -7 -13   5        2.19        2.88      6.18 o
  -6 -13   5       10.52        8.96      4.26 o
  -5 -13   5        0.64        0.64      4.01 o
  -4 -13   5      161.48      187.52     13.33 o
  -3 -13   5        6.43        3.04      6.08 o
  -2 -13   5        4.14        4.62      3.42 o
  -1 -13   5       15.07       20.48      4.78 o
   0 -13   5        6.33        4.71      3.74 o
   1 -13   5       40.46       42.74      5.94 o
   2 -13   5        6.07        9.39      5.98 o
 -13 -12   5        1.11        2.33      2.28 o
 -12 -12   5        6.56        5.93      2.53 o
 -11 -12   5        6.24       10.39      2.92 o
 -10 -12   5        0.30        0.63      2.24 o
  -9 -12   5        5.41        8.14      2.68 o
  -8 -12   5        8.84       10.85      2.86 o
  -7 -12   5        0.19       -0.50      3.59 o
  -6 -12   5       28.14       20.89      4.71 o
  -5 -12   5       13.53       14.09      5.02 o
  -4 -12   5      233.16      231.86     10.04 o
  -3 -12   5      103.92      107.56      7.16 o
  -2 -12   5       13.86        9.16      3.43 o
  -1 -12   5       60.03       65.32      4.98 o
   0 -12   5       80.19       73.60      5.36 o
   1 -12   5        8.68        5.57      3.60 o
   2 -12   5        0.07        1.37      2.96 o
   3 -12   5        5.02        0.96      5.58 o
 -14 -11   5        6.08        6.68      5.32 o
 -13 -11   5        0.07        4.66      2.17 o
 -12 -11   5        2.15        0.21      2.09 o
 -11 -11   5       52.58       47.71      4.86 o
 -10 -11   5        2.71        4.42      2.22 o
  -9 -11   5        9.97        9.83      2.51 o
  -8 -11   5        2.62        2.71      2.14 o
  -7 -11   5        0.90        0.74      2.02 o
  -6 -11   5       11.76       11.72      2.32 o
  -5 -11   5       22.81       25.00      3.22 o
  -4 -11   5       87.19       91.28      5.87 o
  -3 -11   5       84.91       85.22      6.00 o
  -2 -11   5       57.67       59.33      5.16 o
  -1 -11   5      104.96      112.52      7.31 o
   0 -11   5       16.74       20.11      3.41 o
   1 -11   5       51.71       61.06      4.76 o
   2 -11   5       19.55       23.50      4.47 o
   3 -11   5       63.12       57.87      6.09 o
   4 -11   5        3.05       -1.16      4.98 o
   5 -11   5       25.16       12.04      6.66 o
 -14 -10   5        6.26        7.41      2.06 o
 -13 -10   5        3.70        4.58      1.75 o
 -12 -10   5        6.08        7.95      1.90 o
 -11 -10   5        6.37        8.36      1.91 o
 -10 -10   5        0.39        0.32      1.89 o
  -9 -10   5        0.85        0.72      1.83 o
  -8 -10   5        5.16        1.60      1.93 o
  -7 -10   5       21.51       20.60      3.28 o
  -6 -10   5      186.27      165.97      4.84 o
  -5 -10   5       25.98       29.69      3.40 o
  -4 -10   5        0.24       -1.12      1.76 o
  -3 -10   5       39.32       38.90      3.52 o
  -2 -10   5      226.08      214.29      7.35 o
  -1 -10   5      454.80      442.49     13.17 o
   0 -10   5       16.29       14.39      2.76 o
   1 -10   5       72.24       77.03      9.29 o
   2 -10   5       49.85       47.24      4.22 o
   3 -10   5        1.32        0.20      2.96 o
   4 -10   5       18.58       28.37      4.83 o
   5 -10   5       12.87       26.33      7.18 o
   6 -10   5        2.91        2.69      4.86 o
 -14  -9   5        5.43        4.63      3.91 o
 -13  -9   5        0.35        2.69      1.48 o
 -12  -9   5       17.76       20.85      2.18 o
 -11  -9   5        6.49        5.87      1.66 o
 -10  -9   5        9.99        7.66      1.65 o
  -9  -9   5       73.77       78.01      3.54 o
  -8  -9   5       53.64       46.63      2.81 o
  -7  -9   5       27.01       30.56      2.94 o
  -6  -9   5      288.80      265.00      6.42 o
  -5  -9   5        1.17       -1.11      1.11 o
  -4  -9   5       95.15       97.97      3.30 o
  -3  -9   5      492.85      485.70      9.65 o
  -2  -9   5        9.22        6.02      2.24 o
  -1  -9   5      211.76      196.92      6.79 o
   0  -9   5        8.98        6.81      1.76 o
   1  -9   5      409.60      433.54      9.44 o
   2  -9   5       22.29       21.21      2.45 o
   3  -9   5       85.93       79.34      6.03 o
   4  -9   5       54.09       50.79      5.42 o
   5  -9   5       24.41       29.08      4.54 o
   6  -9   5       29.08       23.64      6.42 o
   7  -9   5        1.81       -2.85      4.90 o
 -14  -8   5       10.99       10.93      4.29 o
 -13  -8   5       14.77       21.14      3.26 o
 -12  -8   5        1.54        2.07      1.45 o
 -11  -8   5       10.75       11.03      1.64 o
 -10  -8   5       20.68       19.72      1.92 o
  -9  -8   5        3.11        2.48      1.31 o
  -8  -8   5      123.97      123.15      3.54 o
  -7  -8   5        5.49        5.21      1.20 o
  -6  -8   5        6.67        8.83      1.04 o
  -5  -8   5       10.78       10.58      1.06 o
  -4  -8   5        2.98        3.62      0.96 o
  -3  -8   5       13.16       12.63      1.48 o
  -2  -8   5      117.31      106.07      2.79 o
  -1  -8   5      218.58      223.64      4.42 o
   0  -8   5        3.66        2.86      1.45 o
   1  -8   5      410.32      383.32      8.34 o
   2  -8   5      556.62      548.17     13.26 o
   3  -8   5       22.80       23.98      2.40 o
   4  -8   5       52.48       41.65      4.54 o
   5  -8   5        8.77        9.81      3.25 o
   6  -8   5       53.06       59.64      5.42 o
   7  -8   5        7.75       -0.36      4.86 o
   8  -8   5        2.04       -4.62      4.62 o
 -15  -7   5        2.22        1.07      1.38 o
 -14  -7   5        0.35        0.80      1.66 o
 -13  -7   5       25.70       28.48      3.39 o
 -12  -7   5       54.04       55.46      3.82 o
 -11  -7   5        1.18        1.58      1.19 o
 -10  -7   5        9.48       10.98      1.53 o
  -9  -7   5       37.84       34.20      2.17 o
  -8  -7   5      605.22      581.45      9.14 o
  -7  -7   5       31.52       29.97      2.46 o
  -6  -7   5      107.14      107.26      2.44 o
  -5  -7   5        6.04        4.74      0.82 o
  -4  -7   5       25.92       24.42      1.28 o
  -3  -7   5        5.50        3.95      0.86 o
  -2  -7   5      138.97      139.15      3.11 o
  -1  -7   5      166.73      181.94      4.26 o
   0  -7   5      692.33      668.02      8.32 o
   1  -7   5       87.91       80.63      2.34 o
   2  -7   5       97.95      109.71      2.96 o
   3  -7   5       80.54       82.18      2.63 o
   4  -7   5      589.36      574.45      9.79 o
   5  -7   5        3.30        3.10      1.67 o
   6  -7   5       13.28       14.72      3.50 o
   7  -7   5       18.55       14.97      3.39 o
   8  -7   5        0.71        1.57      4.50 o
   9  -7   5       37.22       37.09      7.34 o
 -15  -6   5        0.19        0.01      1.39 o
 -14  -6   5        3.04        2.30      1.47 o
 -13  -6   5        0.44       -1.26      1.34 o
 -12  -6   5       18.59       18.52      2.47 o
 -11  -6   5        3.00        4.51      1.56 o
 -10  -6   5       41.25       43.32      2.69 o
  -9  -6   5      109.19      106.76      3.41 o
  -8  -6   5       60.19       57.77      2.33 o
  -7  -6   5      103.19      114.83      2.80 o
  -6  -6   5       24.62       27.14      1.25 o
  -5  -6   5      237.34      236.32      3.95 o
  -4  -6   5      361.64      388.10      4.74 o
  -3  -6   5        6.30        5.95      0.79 o
  -2  -6   5       17.81       12.98      0.95 o
  -1  -6   5       88.98       79.27      2.34 o
   0  -6   5       22.07       22.53      1.37 o
   1  -6   5      126.81      131.78      2.83 o
   2  -6   5      382.44      385.22      5.50 o
   3  -6   5       85.15       76.04      2.19 o
   4  -6   5      356.85      360.80      5.72 o
   5  -6   5       75.24       66.98      3.64 o
   6  -6   5       70.32       75.35      3.11 o
   7  -6   5      254.79      265.60      8.23 o
   8  -6   5       18.76       18.53      2.84 o
   9  -6   5        0.26        2.90      3.47 o
  10  -6   5        0.42       -0.48      4.90 o
 -15  -5   5        8.43       12.16      2.45 o
 -14  -5   5       15.01       13.46      2.06 o
 -13  -5   5       14.45       18.36      1.96 o
 -12  -5   5        9.85        8.39      1.40 o
 -11  -5   5        4.27        3.75      1.56 o
 -10  -5   5      273.17      281.59     13.66 o
  -9  -5   5       15.04       17.06      1.54 o
  -8  -5   5        0.08       -0.92      0.92 o
  -7  -5   5      268.38      271.25      5.56 o
  -6  -5   5      116.01      124.27      2.53 o
  -5  -5   5      314.01      299.04      3.88 o
  -4  -5   5       87.02      106.27      2.00 o
  -3  -5   5     1377.12     1412.36     13.57 o
  -2  -5   5       23.71       26.19      1.14 o
  -1  -5   5       18.06       19.57      1.16 o
   0  -5   5        3.79        3.56      0.86 o
   1  -5   5      187.80      192.92      3.26 o
   2  -5   5      621.68      579.87      6.70 o
   3  -5   5      117.39      111.33      2.35 o
   4  -5   5      225.59      219.27      3.86 o
   5  -5   5        0.63        0.19      0.93 o
   6  -5   5      497.57      472.09      9.81 o
   7  -5   5      135.83      133.29      5.25 o
   8  -5   5       12.20       11.07      2.36 o
   9  -5   5       46.97       50.76      3.45 o
  10  -5   5       24.25       33.15      4.39 o
 -14  -4   5       17.37       25.78      3.09 o
 -13  -4   5        1.01       -0.06      1.39 o
 -12  -4   5        0.97        2.86      1.21 o
 -11  -4   5       10.13        8.57      1.30 o
 -10  -4   5        6.62       12.49      1.74 o
  -9  -4   5        2.66        3.18      1.42 o
  -8  -4   5      102.64       97.49      2.79 o
  -7  -4   5       64.80       64.06      1.80 o
  -6  -4   5      141.46      132.51      2.12 o
  -5  -4   5      634.76      621.99      6.61 o
  -4  -4   5       65.30       70.83      1.51 o
  -3  -4   5        3.80        1.12      0.48 o
  -2  -4   5       72.16       64.16      1.45 o
  -1  -4   5      200.57      229.30      3.30 o
   0  -4   5       49.31       43.51      1.50 o
   1  -4   5        0.68        2.41      0.62 o
   2  -4   5      948.40     1025.33     10.98 o
   3  -4   5       22.04       29.96      1.21 o
   4  -4   5      177.78      165.77      3.06 o
   5  -4   5       47.88       55.72      1.93 o
   6  -4   5        0.71        1.30      0.93 o
   7  -4   5      112.48      119.68      3.86 o
   8  -4   5       39.06       50.55      3.74 o
   9  -4   5       98.93      105.73      5.29 o
  10  -4   5       60.02       53.98      4.70 o
  11  -4   5        9.72        8.60      3.25 o
 -14  -3   5       84.95      101.45      5.12 o
 -13  -3   5        3.08        2.68      1.79 o
 -12  -3   5       12.79        9.34      1.58 o
 -11  -3   5        1.87        2.43      1.14 o
 -10  -3   5       10.67       12.64      1.84 o
  -9  -3   5      583.90      516.64      8.84 o
  -8  -3   5       96.13      104.54      2.89 o
  -7  -3   5      396.21      424.00      5.39 o
  -6  -3   5       19.13       27.46      0.95 o
  -5  -3   5      138.62      131.58      2.18 o
  -4  -3   5       29.47       32.64      0.81 o
  -3  -3   5     2662.50     2753.94     22.79 o
  -2  -3   5      853.15      863.50      8.09 o
  -1  -3   5      729.12      718.01      6.95 o
   0  -3   5      812.91      905.09      8.56 o
   1  -3   5       21.23       24.54      0.97 o
   2  -3   5      999.05     1144.14     11.22 o
   3  -3   5      434.82      438.79      5.08 o
   4  -3   5      136.28      153.64      3.41 o
   5  -3   5      796.89      781.61      8.83 o
   6  -3   5      205.81      214.14      3.75 o
   7  -3   5      221.41      214.88      4.01 o
   8  -3   5       43.07       47.74      2.51 o
   9  -3   5      223.98      225.95      6.12 o
  10  -3   5        4.84        3.18      2.44 o
  11  -3   5       16.66       23.10      4.07 o
  12  -3   5       12.60       12.45      3.29 o
 -14  -2   5        0.75       -2.75      2.75 o
 -13  -2   5       34.60       36.33      3.01 o
 -12  -2   5       50.62       47.18      2.58 o
 -11  -2   5        5.93        9.22      2.24 o
 -10  -2   5       34.84       33.92      1.95 o
  -9  -2   5       36.73       17.46      1.56 o
  -8  -2   5        9.48       10.25      1.03 o
  -7  -2   5       49.52       44.81      1.89 o
  -6  -2   5       64.56       71.74      1.46 o
  -5  -2   5      210.88      203.34      2.78 o
  -4  -2   5       76.47       68.16      1.13 o
  -3  -2   5     1382.88     1355.02     11.51 o
  -2  -2   5      722.76      769.54      7.20 o
  -1  -2   5       68.00       79.65      1.50 o
   0  -2   5      255.69      284.34      3.23 o
   1  -2   5       13.63       25.03      0.85 o
   2  -2   5      104.90      126.98      2.03 o
   3  -2   5       11.84        9.02      0.74 o
   4  -2   5       35.31       27.77      1.03 o
   5  -2   5       59.17       52.78      1.44 o
   6  -2   5       76.92       67.00      1.87 o
   7  -2   5       87.75       86.01      2.84 o
   8  -2   5        2.18        1.53      0.94 o
   9  -2   5       35.94       36.55      1.92 o
  10  -2   5       45.40       44.19      3.07 o
  11  -2   5       41.91       43.87      4.06 o
  12  -2   5       39.94       38.08      4.19 o
 -14  -1   5        1.17        2.95      2.05 o
 -13  -1   5        0.71        0.15      2.09 o
 -12  -1   5       76.81       84.98      3.61 o
 -11  -1   5      101.25      103.16      4.01 o
 -10  -1   5        1.15        0.54      1.18 o
  -9  -1   5      251.64      228.22      5.07 o
  -8  -1   5        9.68        8.51      1.20 o
  -7  -1   5      481.97      466.18      7.24 o
  -6  -1   5      151.07      148.46      2.03 o
  -5  -1   5      534.84      588.73      5.24 o
  -4  -1   5     1781.22     1923.77     16.94 o
  -3  -1   5      383.34      355.92      3.69 o
  -2  -1   5      144.20      169.94      2.17 o
  -1  -1   5     4469.97     4757.35     51.53 o
   0  -1   5    12639.70    12767.16    135.66 o
   1  -1   5     1830.94     1982.12     18.19 o
   2  -1   5     1145.08     1173.91     11.86 o
   3  -1   5        1.95        3.59      0.53 o
   4  -1   5        0.32        0.79      0.49 o
   5  -1   5      269.96      251.59      3.48 o
   6  -1   5       46.24       49.42      1.35 o
   7  -1   5       95.04       95.75      2.88 o
   8  -1   5      199.03      201.95      3.78 o
   9  -1   5       94.24       95.66      3.74 o
  10  -1   5       17.67       20.53      2.15 o
  11  -1   5       20.71       20.77      2.32 o
  12  -1   5       94.92      108.63      4.57 o
  13  -1   5        0.18        4.13      3.17 o
 -13   0   5        0.73       -0.28      4.62 o
 -12   0   5       20.63       17.86      2.20 o
 -11   0   5       14.63       15.59      1.98 o
 -10   0   5       67.28       63.23      3.04 o
  -9   0   5        8.98        8.44      1.98 o
  -8   0   5       78.45       76.59      2.13 o
  -7   0   5       27.32       32.04      1.25 o
  -6   0   5       29.28       32.45      1.27 o
  -5   0   5      472.17      525.95      5.62 o
  -4   0   5       18.99       10.65      0.63 o
  -3   0   5       72.28       66.06      1.13 o
  -2   0   5     1324.45     1297.89     11.06 o
  -1   0   5     1160.67     1276.19     11.46 o
   0   0   5      761.28      792.02      8.79 o
   1   0   5      317.96      314.52      3.81 o
   2   0   5      292.92      320.68      3.81 o
   3   0   5      276.97      281.87      3.48 o
   4   0   5     1218.51     1342.43     13.33 o
   5   0   5      326.67      342.81      5.19 o
   6   0   5        4.24        3.12      0.44 o
   7   0   5       15.13       15.49      1.16 o
   8   0   5        1.07        2.24      1.11 o
   9   0   5       97.71       96.96      3.49 o
  10   0   5       73.10       68.04      3.16 o
  11   0   5        0.79        3.03      1.53 o
  12   0   5        1.31        3.35      1.59 o
  13   0   5        0.06        1.51      2.02 o
 -13   1   5        5.27        4.83      2.05 o
 -12   1   5        4.20        5.95      3.54 o
 -11   1   5       31.55       39.93      2.87 o
 -10   1   5       10.78        9.09      1.78 o
  -9   1   5      225.83      226.70      5.91 o
  -8   1   5       68.54       68.80      2.38 o
  -7   1   5      241.44      249.03      4.94 o
  -6   1   5      603.55      611.86      6.84 o
  -5   1   5      279.78      264.43      3.40 o
  -4   1   5     1266.68     1310.70     10.72 o
  -3   1   5      197.24      235.37      2.78 o
  -2   1   5     1843.69     1860.82     14.84 o
  -1   1   5      578.80      613.57      5.62 o
   0   1   5       38.02       42.16      1.13 o
   1   1   5     1027.00     1034.87      9.83 o
   2   1   5     4490.82     4660.85     44.15 o
   3   1   5     1759.48     1771.88     20.15 o
   4   1   5      588.44      668.88      8.24 o
   5   1   5      300.70      287.49      4.31 o
   6   1   5      146.38      167.65      2.80 o
   7   1   5        7.44       10.62      1.23 o
   8   1   5        3.13        3.92      1.07 o
   9   1   5        0.58       -0.95      0.95 o
  10   1   5       46.58       51.91      2.60 o
  11   1   5        3.62        3.56      1.47 o
  12   1   5        0.75       -1.31      1.31 o
  13   1   5        7.96        9.36      2.07 o
 -12   2   5        4.41        2.63      2.36 o
 -11   2   5       20.65       17.48      3.19 o
 -10   2   5       18.53       20.69      3.45 o
  -9   2   5      138.02      146.17      4.13 o
  -8   2   5       91.83      101.90      3.21 o
  -7   2   5       84.14       89.40      2.46 o
  -6   2   5      232.16      236.90      3.51 o
  -5   2   5      162.13      161.98      2.83 o
  -4   2   5      326.90      357.63      3.68 o
  -3   2   5     1838.81     2008.00     18.42 o
  -2   2   5        2.19        0.35      0.40 o
  -1   2   5      621.83      630.18      5.76 o
   0   2   5     1610.42     1534.47     14.13 o
   1   2   5      273.34      289.84      3.17 o
   2   2   5       81.94       95.12      1.56 o
   3   2   5     2163.05     2127.44     20.97 o
   4   2   5      110.31      118.91      1.90 o
   5   2   5        5.83        3.09      0.48 o
   6   2   5       49.07       51.77      1.45 o
   7   2   5      435.08      424.71      7.96 o
   8   2   5        9.38       11.29      1.23 o
   9   2   5        3.19        2.83      1.03 o
  10   2   5       62.57       58.66      2.47 o
  11   2   5       53.46       58.72      3.58 o
  12   2   5       48.78       54.57      3.19 o
  13   2   5       10.36        9.08      1.89 o
  14   2   5       27.01       26.36      2.58 o
 -12   3   5       75.12       71.88      8.21 o
 -11   3   5       60.32       61.95      4.76 o
 -10   3   5       12.30        9.51      2.70 o
  -9   3   5       29.43       29.44      2.01 o
  -8   3   5        3.15        3.77      0.80 o
  -7   3   5       19.42       18.86      1.63 o
  -6   3   5      527.79      546.86      7.14 o
  -5   3   5        6.43        4.79      0.78 o
  -4   3   5      175.81      184.42      2.72 o
  -3   3   5       76.58       80.04      1.60 o
  -2   3   5      309.57      316.79      3.64 o
  -1   3   5     5511.51     5957.47     47.44 o
   0   3   5       22.25       46.84      1.17 o
   1   3   5      500.75      522.64      5.25 o
   2   3   5      642.32      653.54      7.11 o
   3   3   5     1278.70     1217.06     12.40 o
   4   3   5     1017.86     1010.81     10.43 o
   5   3   5     1480.44     1428.33     18.04 o
   6   3   5      549.90      531.62      6.90 o
   7   3   5       49.59       41.72      1.41 o
   8   3   5       15.87       12.10      1.47 o
   9   3   5        2.09        2.25      0.94 o
  10   3   5      113.44       97.32      2.93 o
  11   3   5        7.20        6.99      1.22 o
  12   3   5        2.99        1.35      1.28 o
  13   3   5       53.54       51.68      4.80 o
  14   3   5       28.14       38.21      2.54 o
 -11   4   5       52.19       56.80      4.93 o
 -10   4   5        1.70        3.64      1.49 o
  -9   4   5      132.31      127.54      4.68 o
  -8   4   5      109.72      107.80      4.32 o
  -7   4   5      288.17      283.53      5.55 o
  -6   4   5      148.26      147.45      3.99 o
  -5   4   5      196.15      195.69      2.73 o
  -4   4   5        5.55        5.41      0.72 o
  -3   4   5       27.74       29.09      1.13 o
  -2   4   5      436.15      466.22      5.08 o
  -1   4   5       40.93       42.76      1.15 o
   0   4   5      702.70      772.32      7.85 o
   1   4   5        0.05        2.01      0.67 o
   2   4   5       11.81        7.31      0.60 o
   3   4   5      209.30      191.93      2.59 o
   4   4   5       21.16       16.83      0.78 o
   5   4   5      327.82      314.02      4.27 o
   6   4   5      542.68      556.37      7.24 o
   7   4   5       28.52       30.51      1.22 o
   8   4   5        2.30        3.13      0.94 o
   9   4   5      162.78      163.62      4.46 o
  10   4   5        5.06        6.93      1.89 o
  11   4   5        9.36        9.31      1.19 o
  12   4   5        0.06        1.10      1.07 o
  13   4   5       52.37       51.00      2.59 o
  14   4   5        6.27        7.10      2.05 o
 -11   5   5        8.36        9.31      3.30 o
 -10   5   5       39.47       42.39      2.96 o
  -9   5   5      163.27      170.60      7.59 o
  -8   5   5       56.23       53.83      3.41 o
  -7   5   5       72.18       77.27      3.23 o
  -6   5   5       53.17       46.70      2.61 o
  -5   5   5        5.06        4.77      0.91 o
  -4   5   5      696.42      708.34      7.83 o
  -3   5   5      306.86      308.11      4.19 o
  -2   5   5        6.17        2.66      0.71 o
  -1   5   5     1388.43     1538.40     14.81 o
   0   5   5      100.91      105.35      2.12 o
   1   5   5      879.77      893.50      9.65 o
   2   5   5      562.53      621.94      7.10 o
   3   5   5      990.01     1067.03     11.22 o
   4   5   5      368.30      419.25      5.05 o
   5   5   5      989.58      964.24     11.84 o
   6   5   5        0.88        2.41      1.02 o
   7   5   5      381.06      376.24      5.94 o
   8   5   5      621.69      598.59      9.74 o
   9   5   5       40.55       44.33      1.94 o
  10   5   5       31.10       31.80      1.59 o
  11   5   5        1.64        2.14      1.16 o
  12   5   5        3.33        2.72      1.26 o
  13   5   5       21.29       23.70      1.73 o
 -10   6   5        0.61        1.88      2.96 o
  -9   6   5       58.46       57.99      3.95 o
  -8   6   5       77.74       93.21      8.66 o
  -7   6   5        0.09        3.78      1.89 o
  -6   6   5      224.53      217.38      5.77 o
  -5   6   5       50.46       39.67      2.24 o
  -4   6   5      205.44      219.84      4.06 o
  -3   6   5       57.95       65.75      2.15 o
  -2   6   5       47.10       46.02      1.57 o
  -1   6   5      133.51      131.74      2.53 o
   0   6   5      117.55      118.22      3.04 o
   1   6   5       41.63       64.45      2.07 o
   2   6   5      260.94      281.57      3.94 o
   3   6   5      280.84      328.69      4.42 o
   4   6   5      184.16      211.79      3.22 o
   5   6   5       55.49       53.64      1.50 o
   6   6   5      228.16      248.83      3.70 o
   7   6   5      178.46      188.48      4.38 o
   8   6   5      419.57      415.20      7.44 o
   9   6   5       20.81       21.99      1.54 o
  10   6   5       22.39       25.43      1.60 o
  11   6   5        0.07        2.00      0.96 o
  12   6   5       94.74      103.81     14.71 o
  13   6   5       44.86       48.11      2.26 o
  -9   7   5       50.11       52.46      8.03 o
  -8   7   5        2.06        1.66      2.24 o
  -7   7   5      496.47      509.20     21.08 o
  -6   7   5      270.65      274.74      6.96 o
  -5   7   5       28.18       32.25      2.97 o
  -4   7   5      112.25       97.11      3.17 o
  -3   7   5      112.67      101.99      3.23 o
  -2   7   5       96.86      101.51      2.75 o
  -1   7   5      301.20      309.55      5.06 o
   0   7   5      113.69      109.95      2.88 o
   1   7   5      308.97      300.19      4.73 o
   2   7   5     1725.75     1729.83     18.91 o
   3   7   5       75.52       75.18      1.85 o
   4   7   5      433.94      459.66      5.85 o
   5   7   5       14.51       11.51      0.93 o
   6   7   5      114.79      118.17      2.81 o
   7   7   5      294.50      293.85      4.83 o
   8   7   5       18.36       21.70      1.53 o
   9   7   5       50.94       44.36      2.93 o
  10   7   5      112.32      113.81      3.31 o
  11   7   5       11.40       12.46      1.38 o
  12   7   5       28.72       36.07      3.02 o
  13   7   5        5.09        4.64      1.87 o
  14   7   5       20.29        8.07      8.11 o
  -9   8   5       32.65       42.30      7.95 o
  -8   8   5        3.60        8.91      5.34 o
  -7   8   5        0.36        2.81      2.76 o
  -6   8   5      163.73      176.79      8.97 o
  -5   8   5        6.77        8.86      3.03 o
  -4   8   5      126.80      121.27      9.05 o
  -3   8   5      342.85      325.01      7.37 o
  -2   8   5        3.62        8.19      1.61 o
  -1   8   5      132.35      140.02      3.61 o
   0   8   5       56.95       51.97      2.57 o
   1   8   5     1138.04     1095.01     13.05 o
   2   8   5      586.75      553.92      7.51 o
   3   8   5       81.52       89.19      2.26 o
   4   8   5      198.72      202.43      3.50 o
   5   8   5      147.31      154.26      3.16 o
   6   8   5       17.46       14.62      1.32 o
   7   8   5        1.34        0.67      1.23 o
   8   8   5      186.11      184.76      4.41 o
   9   8   5        5.38        6.16      1.39 o
  10   8   5        2.51        1.66      1.20 o
  11   8   5       33.53       33.79      2.48 o
  12   8   5       31.48       34.19      2.00 o
  13   8   5        0.33        2.57      1.56 o
  14   8   5        0.53       -1.40      1.40 o
  15   8   5       10.58       -1.61      6.66 o
  -8   9   5       49.96       42.83      8.27 o
  -7   9   5       14.10       18.06      6.38 o
  -6   9   5      127.00      134.77      7.70 o
  -5   9   5       38.66       48.22      4.98 o
  -4   9   5      374.62      363.85     14.69 o
  -3   9   5      177.85      188.57      7.95 o
  -2   9   5        1.34        4.53      1.84 o
  -1   9   5      120.54      114.42      4.79 o
   0   9   5        0.21       -0.25      1.96 o
   1   9   5       76.65       72.57      3.05 o
   2   9   5        2.60       -1.25      1.25 o
   3   9   5      211.91      187.87      4.79 o
   4   9   5      137.09      150.45      3.39 o
   5   9   5       14.81       15.14      1.32 o
   6   9   5       10.32        7.82      1.25 o
   7   9   5      113.47      115.55      3.96 o
   8   9   5        8.68        8.41      1.37 o
   9   9   5        3.33        1.83      1.35 o
  10   9   5       85.77       96.83      3.49 o
  11   9   5       46.10       50.30      2.55 o
  12   9   5        0.02        0.43      1.29 o
  13   9   5        8.85        5.53      2.24 o
  14   9   5        0.29        3.01      1.88 o
  15   9   5        0.47       -0.96      6.38 o
  -7  10   5       16.67       16.46      7.18 o
  -6  10   5       14.02       24.80      6.78 o
  -5  10   5        3.50       -0.27      2.90 o
  -4  10   5       90.75       94.38      6.80 o
  -3  10   5      277.97      290.30     11.54 o
  -2  10   5       37.19       32.32      3.13 o
  -1  10   5      354.85      359.68     13.73 o
   0  10   5      254.34      243.38      9.68 o
   1  10   5      118.83      105.69      6.17 o
   2  10   5       56.15       56.63      5.90 o
   3  10   5       55.12       57.53      3.08 o
   4  10   5      112.14      107.53      3.52 o
   5  10   5        0.55        1.10      1.51 o
   6  10   5      117.05      102.27      4.62 o
   7  10   5        1.18        3.39      1.60 o
   8  10   5       11.51       11.11      1.79 o
   9  10   5       20.34       24.95      2.23 o
  10  10   5        0.01        2.30      1.42 o
  11  10   5        0.21       -0.44      1.32 o
  12  10   5        0.10        0.96      1.39 o
  13  10   5        2.52        4.61      1.71 o
  14  10   5        0.24        0.96      3.00 o
  -6  11   5       37.13       40.82      8.51 o
  -5  11   5        0.36       -4.90      4.90 o
  -4  11   5       23.47       26.83      4.74 o
  -3  11   5       35.75       24.76      4.72 o
  -2  11   5       72.64       67.05      4.14 o
  -1  11   5      174.71      190.18      9.08 o
   0  11   5       54.65       60.12      5.41 o
   1  11   5       99.77      104.35      6.50 o
   2  11   5       31.30       29.68      4.06 o
   3  11   5       63.20       53.65      5.58 o
   4  11   5       40.25       37.30      2.88 o
   5  11   5        0.04        1.05      1.85 o
   6  11   5        0.01       -0.19      1.86 o
   7  11   5       85.80       75.19      4.34 o
   8  11   5       14.91       19.25      2.81 o
   9  11   5        1.61       -0.43      1.79 o
  10  11   5        0.02       -0.55      1.45 o
  11  11   5       16.23       16.04      2.13 o
  12  11   5        6.57        5.27      2.03 o
  13  11   5       34.90       38.17      3.75 o
  14  11   5        1.75        3.27      1.98 o
  -5  12   5       10.76        5.78      6.14 o
  -4  12   5       88.30       95.44     12.00 o
  -3  12   5       12.95       17.65      4.47 o
  -2  12   5       12.10       12.00      4.00 o
  -1  12   5      190.60      212.59      7.06 o
   0  12   5      101.91      100.91      6.97 o
   1  12   5        6.03        8.78      5.74 o
   2  12   5      158.88      149.46      7.90 o
   3  12   5       42.33       46.02      5.74 o
   4  12   5       24.90       27.12      3.63 o
   5  12   5       31.16       30.24      4.72 o
   6  12   5      202.92      219.71      7.60 o
   7  12   5       37.56       31.34      3.39 o
   8  12   5        1.38       -0.85      2.01 o
   9  12   5       20.87       16.52      2.88 o
  10  12   5        0.20        3.01      2.26 o
  11  12   5        2.74        0.83      2.25 o
  12  12   5       13.25       15.39      2.70 o
  13  12   5        3.38        3.24      1.76 o
  14  12   5        0.99        0.05      2.24 o
  -3  13   5       14.80       11.64      6.82 o
  -2  13   5        0.32       -2.16      2.89 o
  -1  13   5      109.66      101.93      8.37 o
   0  13   5        0.08       -2.02      2.02 o
   1  13   5      288.09      320.53     12.90 o
   2  13   5      179.88      200.03     10.66 o
   3  13   5       25.42       24.06      4.19 o
   4  13   5       19.72       19.00      4.65 o
   5  13   5        4.88        3.34      3.29 o
   6  13   5        6.43        7.02      3.48 o
   7  13   5        0.10        2.70      5.12 o
   8  13   5        5.56        6.36      2.49 o
   9  13   5       13.03       14.54      3.03 o
  10  13   5       94.05      105.61      5.75 o
  11  13   5        0.59        3.80      2.54 o
  12  13   5        5.56        5.75      2.66 o
  13  13   5        0.85       -0.12      2.24 o
  -2  14   5        2.77       -5.42      5.62 o
  -1  14   5       23.63       28.40      5.72 o
   0  14   5        6.04        8.71      3.24 o
   1  14   5        0.26       -0.62      2.62 o
   2  14   5       58.78       49.42      5.77 o
   3  14   5        1.90        2.53      5.06 o
   4  14   5       51.36       50.62      7.75 o
   5  14   5      102.26      116.91      8.29 o
   6  14   5        3.59        4.84      3.50 o
   7  14   5        1.15        0.65      4.58 o
   8  14   5      109.14      124.32     11.80 o
   9  14   5      131.22      156.40     12.56 o
  10  14   5       45.40       58.46      5.64 o
  11  14   5       21.29       21.02      3.59 o
  12  14   5        3.83        1.88      2.90 o
   0  15   5        4.52        2.49      5.86 o
   1  15   5       34.37       37.60      4.70 o
   2  15   5       51.25       55.17      7.75 o
   3  15   5        1.37        3.85      3.64 o
   4  15   5       64.23       74.88      7.63 o
   5  15   5        8.06        4.59      4.94 o
   6  15   5        0.03        0.32      3.90 o
   7  15   5        0.37       -0.22      3.44 o
   8  15   5        0.42        0.65      4.09 o
   9  15   5       23.25       41.75      8.35 o
  10  15   5        9.29       13.69     11.28 o
  11  15   5       12.91       17.06      5.00 o
   3  16   5       16.26       25.63      5.88 o
   4  16   5        0.68        2.34      3.60 o
   5  16   5       41.13       41.52      5.26 o
   6  16   5        3.06        5.19      4.46 o
   7  16   5       31.17       31.13      5.79 o
   8  16   5        8.96        7.01      4.34 o
   9  16   5        7.44        6.23      8.23 o
  10  16   5        0.59        5.34      4.20 o
  -9 -15   6        6.44       21.68      5.82 o
  -8 -15   6       11.35        5.15      4.53 o
  -7 -15   6        0.15        3.13      8.41 o
  -6 -15   6        0.00       -1.86      4.17 o
  -5 -15   6       16.70       14.65      6.22 o
  -4 -15   6       48.03       76.90     10.40 o
  -3 -15   6       27.07       29.26      7.87 o
 -11 -14   6        5.04        4.73      3.91 o
 -10 -14   6        0.01        1.57      5.14 o
  -9 -14   6       12.74        9.87      4.59 o
  -8 -14   6        1.86        2.37      3.85 o
  -7 -14   6        0.01       -0.47      3.63 o
  -6 -14   6        0.44       -0.31      4.13 o
  -5 -14   6       22.70       31.71      7.47 o
  -4 -14   6        7.19        5.14      5.62 o
  -3 -14   6        0.50       -3.61      4.74 o
  -2 -14   6        0.89        0.92      4.78 o
  -1 -14   6        8.96        9.01      4.23 o
   0 -14   6        0.01       -4.94      4.94 o
 -12 -13   6        0.65        0.57      2.47 o
 -11 -13   6        5.93       10.82      5.46 o
 -10 -13   6       10.53       14.39      4.42 o
  -9 -13   6       66.06       64.62      7.34 o
  -8 -13   6        3.18        1.31      3.54 o
  -7 -13   6       10.07       13.12      6.88 o
  -6 -13   6       20.72       23.21      5.03 o
  -5 -13   6        0.01        2.17      4.54 o
  -4 -13   6        0.46        6.26      5.14 o
  -3 -13   6        0.43       -4.25      4.25 o
  -2 -13   6        2.72        1.88      3.21 o
  -1 -13   6       40.81       46.04      6.44 o
   0 -13   6        3.03       -3.57      4.33 o
   1 -13   6        0.24       -0.56      4.62 o
 -13 -12   6        4.63        5.30      2.62 o
 -12 -12   6        0.08       -2.23      2.23 o
 -11 -12   6        1.99        0.24      2.43 o
 -10 -12   6        1.16        1.41      2.23 o
  -9 -12   6       29.61       32.25      3.79 o
  -8 -12   6       28.51       34.85      5.18 o
  -7 -12   6        2.99        3.48      3.53 o
  -6 -12   6        4.35       -2.82      3.00 o
  -5 -12   6       34.97       34.96      6.62 o
  -4 -12   6        6.79       12.56      5.22 o
  -3 -12   6       16.20       10.24      4.37 o
  -2 -12   6       13.56       10.44      3.77 o
  -1 -12   6        4.67        1.74      4.58 o
   0 -12   6       47.06       47.32      5.59 o
   1 -12   6        1.91        1.41      3.23 o
   2 -12   6       19.58       17.38      4.41 o
   3 -12   6       10.68        9.63      6.22 o
 -13 -11   6        3.17        0.91      3.32 o
 -12 -11   6        0.21        0.39      2.96 o
 -11 -11   6        0.25       -0.80      2.22 o
 -10 -11   6        0.27       -1.96      2.06 o
  -9 -11   6       16.48       18.30      3.05 o
  -8 -11   6       10.09       12.22      2.64 o
  -7 -11   6      192.93      187.84      9.06 o
  -6 -11   6      192.94      176.40      6.25 o
  -5 -11   6        0.02       -1.89      3.29 o
  -4 -11   6        2.19        2.25      3.19 o
  -3 -11   6        2.69        1.94      2.68 o
  -2 -11   6        0.81        1.75      2.27 o
  -1 -11   6       12.59        7.47      2.85 o
   0 -11   6        0.11       -0.69      4.64 o
   1 -11   6       10.42       12.07      3.16 o
   2 -11   6       26.28       36.04      5.16 o
   3 -11   6        4.35        9.46      3.69 o
   4 -11   6       22.68       22.48      7.75 o
 -14 -10   6        8.19        9.26      3.26 o
 -13 -10   6       18.23       18.69      2.87 o
 -12 -10   6        8.85        4.82      2.27 o
 -11 -10   6       47.44       45.17      3.76 o
 -10 -10   6        1.75       -0.85      1.94 o
  -9 -10   6        6.74        6.63      2.32 o
  -8 -10   6       11.48        5.70      2.24 o
  -7 -10   6       12.67       10.81      2.41 o
  -6 -10   6       40.45       42.10      2.67 o
  -5 -10   6       41.01       37.97      3.55 o
  -4 -10   6       22.47       20.57      3.51 o
  -3 -10   6      107.71      110.38      7.41 o
  -2 -10   6      387.66      378.55     10.48 o
  -1 -10   6       41.12       34.16      3.60 o
   0 -10   6        3.20        2.60      2.35 o
   1 -10   6        0.21       -1.61      2.02 o
   2 -10   6        7.19        8.35      3.36 o
   3 -10   6       66.31       63.04     12.64 o
   4 -10   6       16.95       11.17      7.18 o
   5 -10   6        1.35        5.02      5.66 o
   6 -10   6        2.47        0.44      4.74 o
 -14  -9   6        1.56        6.43      2.88 o
 -13  -9   6        0.23        2.31      1.72 o
 -12  -9   6        0.11       -1.40      1.40 o
 -11  -9   6        1.46       -1.38      1.38 o
 -10  -9   6        0.08       -0.72      1.37 o
  -9  -9   6        1.70        1.36      1.54 o
  -8  -9   6       75.76       69.44      4.05 o
  -7  -9   6       71.79       60.32      3.85 o
  -6  -9   6       13.70       17.24      1.83 o
  -5  -9   6       56.82       57.07      3.81 o
  -4  -9   6      213.27      209.62      5.00 o
  -3  -9   6      119.66      117.83      6.70 o
  -2  -9   6       87.10       86.00      4.62 o
  -1  -9   6        0.27       -1.28      1.79 o
   0  -9   6      266.00      240.66      7.80 o
   1  -9   6       44.10       35.06      3.54 o
   2  -9   6        2.09       -0.70      1.50 o
   3  -9   6        0.75       -0.37      2.72 o
   4  -9   6       69.07       68.67      6.24 o
   5  -9   6       55.85       63.49      5.87 o
   6  -9   6        3.49        3.85      4.54 o
   7  -9   6        9.94        2.37      5.02 o
 -14  -8   6       10.73       10.51      2.95 o
 -13  -8   6       38.73       39.44      3.23 o
 -12  -8   6        1.60        1.19      1.38 o
 -11  -8   6       24.95       27.34      2.24 o
 -10  -8   6       24.50       22.54      2.11 o
  -9  -8   6       20.15       18.50      2.21 o
  -8  -8   6        0.02        1.28      1.30 o
  -7  -8   6        6.12        6.28      1.68 o
  -6  -8   6      137.63      141.81      5.74 o
  -5  -8   6       56.24       50.54      1.90 o
  -4  -8   6      180.02      183.24      3.74 o
  -3  -8   6       18.52       20.16      1.52 o
  -2  -8   6      551.00      524.49      8.30 o
  -1  -8   6       13.75       10.92      1.85 o
   0  -8   6       36.22       40.52      2.72 o
   1  -8   6       99.50       95.49      3.95 o
   2  -8   6       58.79       52.23      3.49 o
   3  -8   6       58.42       55.22      3.74 o
   4  -8   6       19.25       18.14      4.33 o
   5  -8   6       19.91       11.34      3.45 o
   6  -8   6        1.27        1.68      3.31 o
   7  -8   6       49.34       49.45      8.19 o
   8  -8   6       21.05       18.50      6.50 o
 -14  -7   6       27.84       27.32      2.96 o
 -13  -7   6        0.38        2.80      2.15 o
 -12  -7   6        6.87        5.14      1.94 o
 -11  -7   6       35.09       40.75      2.40 o
 -10  -7   6        0.11        0.05      1.18 o
  -9  -7   6        5.73        7.25      1.52 o
  -8  -7   6       46.73       45.80      2.22 o
  -7  -7   6      170.82      165.07      3.69 o
  -6  -7   6       73.26       73.89      3.28 o
  -5  -7   6        6.97       10.15      1.07 o
  -4  -7   6        4.54        2.23      0.83 o
  -3  -7   6       19.24       14.37      1.26 o
  -2  -7   6      425.14      412.26      6.19 o
  -1  -7   6      512.45      489.77      7.69 o
   0  -7   6       22.15       27.02      1.68 o
   1  -7   6       63.88       61.11      2.47 o
   2  -7   6      267.46      250.52      5.17 o
   3  -7   6       24.15       26.08      1.88 o
   4  -7   6       29.68       30.48      3.12 o
   5  -7   6       36.58       41.88      3.48 o
   6  -7   6        6.42        7.27      2.94 o
   7  -7   6       25.23       26.55      4.03 o
   8  -7   6        2.31       -2.17      4.46 o
 -14  -6   6        0.45        0.78      1.70 o
 -13  -6   6       16.98       18.84      2.27 o
 -12  -6   6       30.43       38.17      2.94 o
 -11  -6   6       39.89       35.34      2.71 o
 -10  -6   6        0.28        0.22      1.10 o
  -9  -6   6        0.88        0.31      1.28 o
  -8  -6   6      378.40      364.04      7.11 o
  -7  -6   6      528.10      527.16      9.94 o
  -6  -6   6       27.64       23.49      1.32 o
  -5  -6   6      141.43      149.60      3.37 o
  -4  -6   6      128.07      123.01      2.35 o
  -3  -6   6      774.59      790.13      8.49 o
  -2  -6   6      122.13      126.64      2.50 o
  -1  -6   6        0.84        1.42      0.60 o
   0  -6   6      378.78      376.08      5.70 o
   1  -6   6      261.09      271.92      5.13 o
   2  -6   6       10.51       14.56      1.23 o
   3  -6   6      251.79      228.22      4.32 o
   4  -6   6      173.39      175.44      4.37 o
   5  -6   6       24.94       25.96      2.08 o
   6  -6   6       32.01       30.16      2.33 o
   7  -6   6        1.20        1.53      1.87 o
   8  -6   6       98.51      111.37      6.39 o
   9  -6   6        0.96       -3.73      3.73 o
 -14  -5   6        1.12        3.62      1.68 o
 -13  -5   6        0.20       -1.40      1.40 o
 -12  -5   6        7.36        5.11      1.46 o
 -11  -5   6      125.31      123.74      4.61 o
 -10  -5   6       85.28       81.41      3.71 o
  -9  -5   6      250.76      243.57      5.74 o
  -8  -5   6        1.84        0.76      1.02 o
  -7  -5   6      225.06      227.15      4.10 o
  -6  -5   6        4.64        5.20      0.86 o
  -5  -5   6       87.97       88.18      1.73 o
  -4  -5   6      290.18      303.71      3.79 o
  -3  -5   6       23.33       22.56      1.08 o
  -2  -5   6        3.99        3.99      0.74 o
  -1  -5   6      212.35      196.42      3.75 o
   0  -5   6      355.36      354.15      5.26 o
   1  -5   6     1046.67     1047.89     11.47 o
   2  -5   6       64.77       69.37      1.93 o
   3  -5   6       25.79       31.61      1.47 o
   4  -5   6        4.48        3.18      1.35 o
   5  -5   6       23.99       24.79      2.62 o
   6  -5   6        7.47        5.99      1.44 o
   7  -5   6       34.44       36.39      3.07 o
   8  -5   6        4.80        5.14      2.09 o
   9  -5   6        0.76       -1.53      1.53 o
  10  -5   6       11.05       11.60      3.41 o
 -14  -4   6        5.14        8.80      2.06 o
 -13  -4   6        3.05       -1.36      1.53 o
 -12  -4   6        1.26       -0.66      1.23 o
 -11  -4   6       20.58       18.59      3.03 o
 -10  -4   6        0.26       -1.07      1.07 o
  -9  -4   6       28.92       30.68      2.41 o
  -8  -4   6      271.56      263.20      4.83 o
  -7  -4   6       86.32       83.95      1.91 o
  -6  -4   6      531.80      517.90      6.18 o
  -5  -4   6      462.15      476.35      5.01 o
  -4  -4   6       27.28       30.27      1.09 o
  -3  -4   6     1195.18     1282.51     12.37 o
  -2  -4   6      143.98      167.62      2.64 o
  -1  -4   6      224.76      236.63      3.52 o
   0  -4   6      384.81      397.16      5.15 o
   1  -4   6       90.21      108.59      2.16 o
   2  -4   6      146.03      155.71      2.85 o
   3  -4   6      876.44      908.95      9.54 o
   4  -4   6      318.46      320.79      4.73 o
   5  -4   6      195.92      196.65      3.79 o
   6  -4   6      852.58      841.54     13.25 o
   7  -4   6       78.90       74.74      2.81 o
   8  -4   6       22.87       24.11      2.59 o
   9  -4   6        0.11        0.67      1.80 o
  10  -4   6        4.37        4.71      2.23 o
  11  -4   6       13.96       12.95      3.38 o
 -14  -3   6      121.40      120.46      7.57 o
 -13  -3   6       96.73      119.47      4.70 o
 -12  -3   6       39.77       43.21      2.43 o
 -11  -3   6        1.62        1.25      1.33 o
 -10  -3   6        9.74        9.59      1.43 o
  -9  -3   6      227.47      215.96      4.96 o
  -8  -3   6      418.67      412.22      8.57 o
  -7  -3   6        5.69        7.35      0.83 o
  -6  -3   6       94.86       88.48      1.73 o
  -5  -3   6       61.69       77.37      1.53 o
  -4  -3   6      155.00      142.48      1.96 o
  -3  -3   6        0.78       -0.39      0.39 o
  -2  -3   6       83.84       89.93      1.63 o
  -1  -3   6       16.88       19.64      0.85 o
   0  -3   6      908.69      997.36     10.01 o
   1  -3   6      793.41      817.32      8.43 o
   2  -3   6       41.44       49.14      1.41 o
   3  -3   6      623.91      616.84      7.29 o
   4  -3   6      109.71      103.20      2.29 o
   5  -3   6       20.42       22.08      1.32 o
   6  -3   6      196.15      202.40      3.71 o
   7  -3   6       32.28       31.97      1.62 o
   8  -3   6      175.05      166.75      6.40 o
   9  -3   6       85.72       82.86      5.34 o
  10  -3   6       29.86       31.22      3.81 o
  11  -3   6       20.39       21.53      3.61 o
 -14  -2   6        9.94        8.89      4.56 o
 -13  -2   6       10.79        8.01      2.27 o
 -12  -2   6        4.53        4.10      1.66 o
 -11  -2   6        6.07        6.69      1.50 o
 -10  -2   6      189.96      173.71      6.04 o
  -9  -2   6       44.32       41.05      2.13 o
  -8  -2   6       21.58       20.47      1.10 o
  -7  -2   6       37.88       42.74      1.26 o
  -6  -2   6     1359.59     1410.77     13.61 o
  -5  -2   6     1307.53     1400.50     13.54 o
  -4  -2   6       10.08        5.93      0.50 o
  -3  -2   6      546.22      491.56      4.83 o
  -2  -2   6        0.22       -0.11      0.39 o
  -1  -2   6       38.60       47.10      1.14 o
   0  -2   6      765.60      859.72      8.65 o
   1  -2   6        9.33       11.25      0.72 o
   2  -2   6      429.34      502.66      5.94 o
   3  -2   6       17.26       14.10      0.88 o
   4  -2   6        2.43        2.44      0.64 o
   5  -2   6      190.08      193.74      2.96 o
   6  -2   6     1660.90     1642.55     17.84 o
   7  -2   6       10.77       10.51      1.01 o
   8  -2   6       10.76       13.40      1.56 o
   9  -2   6       14.95       14.61      1.50 o
  10  -2   6        1.94        5.56      2.25 o
  11  -2   6       31.22       31.43      3.64 o
  12  -2   6        1.14        2.92      2.67 o
 -14  -1   6        0.32        4.15      2.27 o
 -13  -1   6        0.01       -1.81      1.94 o
 -12  -1   6       37.47       37.37      2.72 o
 -11  -1   6      116.84      114.63      4.75 o
 -10  -1   6       54.97       55.56      2.67 o
  -9  -1   6       16.53       14.59      1.61 o
  -8  -1   6       37.61       32.78      1.66 o
  -7  -1   6        3.87        5.47      0.78 o
  -6  -1   6      986.67     1011.92      9.52 o
  -5  -1   6       11.57       14.73      0.75 o
  -4  -1   6      219.66      231.22      2.61 o
  -3  -1   6      626.29      615.22      6.02 o
  -2  -1   6       92.13       77.70      1.43 o
  -1  -1   6      854.01      891.12      9.37 o
   0  -1   6       76.24       82.68      1.58 o
   1  -1   6      408.23      449.20      4.97 o
   2  -1   6      674.40      789.52      8.47 o
   3  -1   6        4.48        7.90      0.69 o
   4  -1   6        1.35        1.01      0.52 o
   5  -1   6      217.38      247.56      3.32 o
   6  -1   6      387.86      380.16      4.82 o
   7  -1   6       16.07       18.52      0.99 o
   8  -1   6        7.68        6.48      1.26 o
   9  -1   6        7.97        9.73      1.75 o
  10  -1   6       69.16       83.64      5.20 o
  11  -1   6       23.94       24.75      2.54 o
  12  -1   6        1.37        2.09      2.25 o
 -13   0   6        4.52        0.82      2.08 o
 -12   0   6       12.92       15.31      2.22 o
 -11   0   6        5.44        2.70      1.68 o
 -10   0   6        5.66        4.97      1.63 o
  -9   0   6        2.07        2.65      1.40 o
  -8   0   6      194.02      193.04      3.96 o
  -7   0   6      108.75      108.60      2.37 o
  -6   0   6       36.31       34.68      1.09 o
  -5   0   6      878.85      896.99      8.58 o
  -4   0   6     1661.73     1697.31     13.70 o
  -3   0   6     1363.98     1459.88     13.08 o
  -2   0   6       27.56       37.16      0.94 o
  -1   0   6       39.98       26.08      0.80 o
   0   0   6      162.33      138.18      2.51 o
   1   0   6       59.29       80.60      1.53 o
   2   0   6       48.11       52.34      1.30 o
   3   0   6      146.33      155.24      2.39 o
   4   0   6       68.19       80.94      1.65 o
   5   0   6      367.88      403.08      5.18 o
   6   0   6       69.99       75.01      1.59 o
   7   0   6        6.84        7.40      1.08 o
   8   0   6      317.70      312.88      4.96 o
   9   0   6      178.34      176.56      5.03 o
  10   0   6       20.98       19.62      2.05 o
  11   0   6       50.86       49.49      2.97 o
  12   0   6        1.43        1.73      1.67 o
  13   0   6       18.00       16.57      2.76 o
 -13   1   6        3.48        4.75      3.49 o
 -12   1   6        1.22        1.40      1.84 o
 -11   1   6        7.13        4.78      1.97 o
 -10   1   6       48.44       49.05      4.30 o
  -9   1   6       51.72       52.72      1.80 o
  -8   1   6      170.23      162.49      4.00 o
  -7   1   6        0.00       -0.58      0.71 o
  -6   1   6      199.97      204.74      3.15 o
  -5   1   6      285.72      269.38      3.36 o
  -4   1   6      385.33      398.36      3.90 o
  -3   1   6     1098.25     1111.18      9.31 o
  -2   1   6      681.47      731.27      6.72 o
  -1   1   6     2411.64     2522.68     22.08 o
   0   1   6        4.95        4.11      0.60 o
   1   1   6     5108.67     5261.10     49.86 o
   2   1   6      162.68      174.42      2.98 o
   3   1   6       33.76       39.08      1.33 o
   4   1   6      316.42      345.04      4.87 o
   5   1   6      120.94      119.49      2.11 o
   6   1   6       39.64       38.60      1.02 o
   7   1   6       68.65       61.70      2.03 o
   8   1   6      193.93      188.78      4.78 o
   9   1   6       30.98       31.47      2.12 o
  10   1   6        3.19        1.98      1.80 o
  11   1   6        0.66       -0.42      1.33 o
  12   1   6        0.00        0.07      1.30 o
  13   1   6        2.68        2.71      2.25 o
 -12   2   6       10.06       10.30      2.96 o
 -11   2   6        7.42        4.40      2.75 o
 -10   2   6        2.00        1.37      1.68 o
  -9   2   6       26.33       24.65      1.79 o
  -8   2   6        1.53        1.36      1.17 o
  -7   2   6       43.21       45.56      1.91 o
  -6   2   6      268.41      270.75      4.23 o
  -5   2   6      184.38      196.71      3.17 o
  -4   2   6        6.28        4.62      0.54 o
  -3   2   6     1220.49     1207.38     11.06 o
  -2   2   6      164.73      177.72      2.42 o
  -1   2   6     1653.09     1719.27     15.16 o
   0   2   6     3185.56     3412.88     32.50 o
   1   2   6       35.41       44.26      1.17 o
   2   2   6      427.12      384.96      4.88 o
   3   2   6        1.80        2.43      0.55 o
   4   2   6     1155.05     1174.12     12.70 o
   5   2   6      574.58      624.60      8.32 o
   6   2   6       55.56       54.26      1.73 o
   7   2   6       20.61       26.08      1.25 o
   8   2   6        4.46        2.21      1.11 o
   9   2   6        4.28        2.26      1.18 o
  10   2   6        2.06        2.37      1.22 o
  11   2   6      112.32      109.83      3.71 o
  12   2   6       70.19       71.95      3.64 o
  13   2   6       10.63       12.35      2.12 o
  14   2   6       26.04       32.94      2.86 o
 -12   3   6       30.38       36.73      4.45 o
 -11   3   6        7.95        8.80      2.78 o
 -10   3   6       82.12       83.72      4.74 o
  -9   3   6        8.77       11.47      1.83 o
  -8   3   6      169.73      160.77      4.06 o
  -7   3   6        7.44        5.33      1.38 o
  -6   3   6     1166.19     1161.00     13.34 o
  -5   3   6      760.32      720.78      7.58 o
  -4   3   6        0.17        0.27      0.44 o
  -3   3   6      348.50      377.28      4.42 o
  -2   3   6        8.52        5.03      0.64 o
  -1   3   6      230.64      224.96      2.75 o
   0   3   6     1465.48     1509.55     15.12 o
   1   3   6      639.69      653.09      6.78 o
   2   3   6       96.77       83.82      1.66 o
   3   3   6      709.25      775.76      8.37 o
   4   3   6      891.78      905.08     10.89 o
   5   3   6      311.00      331.32      4.70 o
   6   3   6       40.65       47.17      1.42 o
   7   3   6        4.53        3.26      1.29 o
   8   3   6       29.67       30.58      2.23 o
   9   3   6       28.34       25.12      2.05 o
  10   3   6       58.39       47.87      2.30 o
  11   3   6       24.97       25.57      1.83 o
  12   3   6        0.03        0.80      1.37 o
  13   3   6        0.49        0.32      1.61 o
  14   3   6       34.00       36.85      2.70 o
 -11   4   6        7.05        5.22      5.34 o
 -10   4   6       25.04       26.16      2.38 o
  -9   4   6        8.70        6.72      1.87 o
  -8   4   6       15.27       19.08      2.32 o
  -7   4   6      330.74      320.62      7.90 o
  -6   4   6      283.73      296.09      7.10 o
  -5   4   6      387.40      386.91      4.50 o
  -4   4   6      148.40      135.57      2.38 o
  -3   4   6      213.48      227.25      3.15 o
  -2   4   6     1086.22     1123.16     10.62 o
  -1   4   6     1317.85     1329.66     11.63 o
   0   4   6      353.18      336.25      4.12 o
   1   4   6      343.46      354.06      4.24 o
   2   4   6     3481.70     3617.42     33.11 o
   3   4   6     1351.02     1487.48     17.99 o
   4   4   6        0.10       -0.46      0.46 o
   5   4   6       76.43       64.30      1.59 o
   6   4   6      757.39      794.22     14.57 o
   7   4   6        0.78        1.57      0.79 o
   8   4   6       75.12       75.75      2.56 o
   9   4   6        0.71        2.01      1.20 o
  10   4   6        6.79        5.64      1.93 o
  11   4   6        4.26        4.07      1.16 o
  12   4   6        0.02       -0.27      1.15 o
  13   4   6       13.87       13.74      1.79 o
  14   4   6      113.34      115.17      4.11 o
 -11   5   6        0.90       -0.93      3.85 o
 -10   5   6       66.44       64.48      3.64 o
  -9   5   6       40.40       35.13      3.07 o
  -8   5   6        0.40        1.36      1.72 o
  -7   5   6        1.95       -1.06      1.51 o
  -6   5   6       40.74       43.73      2.92 o
  -5   5   6       49.17       55.99      2.07 o
  -4   5   6      147.94      145.20      2.89 o
  -3   5   6      623.62      611.49      6.98 o
  -2   5   6        2.86        5.24      0.84 o
  -1   5   6        6.34        6.16      0.72 o
   0   5   6      502.54      504.87      5.77 o
   1   5   6      125.52      129.64      2.14 o
   2   5   6      790.48      744.59      7.86 o
   3   5   6      674.48      739.10      7.77 o
   4   5   6      469.16      444.87      5.34 o
   5   5   6      188.48      203.18      3.22 o
   6   5   6      175.28      182.76      3.22 o
   7   5   6      666.05      644.69      9.38 o
   8   5   6      417.89      413.33      7.39 o
   9   5   6        0.54        0.32      0.93 o
  10   5   6       18.50       15.97      1.74 o
  11   5   6       37.78       38.89      3.46 o
  12   5   6        1.47        0.70      1.11 o
  13   5   6       12.29        9.65      1.51 o
  14   5   6        2.66        0.71      1.29 o
 -10   6   6       25.14       28.67      4.42 o
  -9   6   6        4.66        4.64      2.26 o
  -8   6   6      208.76      211.25      7.05 o
  -7   6   6      188.71      194.75      6.61 o
  -6   6   6        5.43        6.98      2.01 o
  -5   6   6      272.30      264.87      6.19 o
  -4   6   6        7.55        5.38      1.05 o
  -3   6   6      216.10      221.07      5.20 o
  -2   6   6        0.00       -0.79      0.79 o
  -1   6   6        0.20       -0.71      0.71 o
   0   6   6     1110.09     1055.67     23.44 o
   1   6   6       64.64       68.57      2.14 o
   2   6   6      350.94      328.51      5.53 o
   3   6   6      508.07      509.93      7.05 o
   4   6   6      407.02      426.81      5.40 o
   5   6   6      622.85      638.73      7.34 o
   6   6   6       34.64       34.61      1.55 o
   7   6   6        8.54        4.99      1.16 o
   8   6   6      481.14      456.63      8.20 o
   9   6   6       47.90       50.22      2.27 o
  10   6   6       42.00       44.40      2.70 o
  11   6   6        4.95        5.21      1.21 o
  12   6   6        1.07        3.21      1.79 o
  13   6   6        1.36        2.65      1.21 o
  14   6   6       10.20       11.28      1.97 o
  -9   7   6       18.36       23.32      6.62 o
  -8   7   6        2.10        7.69      3.61 o
  -7   7   6      100.81      108.05      6.68 o
  -6   7   6        0.66        1.50      1.57 o
  -5   7   6      179.29      173.35      6.10 o
  -4   7   6       19.86       19.24      1.74 o
  -3   7   6      154.29      188.90      4.55 o
  -2   7   6      208.96      212.91      4.11 o
  -1   7   6      164.24      171.80      3.59 o
   0   7   6       64.37       61.03      3.36 o
   1   7   6       38.67       37.17      1.52 o
   2   7   6      749.30      742.18      9.21 o
   3   7   6      468.45      465.26      6.03 o
   4   7   6       29.54       28.41      1.32 o
   5   7   6       47.55       40.58      1.47 o
   6   7   6        1.04        1.93      0.80 o
   7   7   6      498.41      513.28      7.35 o
   8   7   6       30.25       31.13      1.74 o
   9   7   6      186.84      174.44      4.43 o
  10   7   6       78.35       87.95      4.10 o
  11   7   6        0.77       -1.11      1.60 o
  12   7   6       20.90       20.95      1.97 o
  13   7   6        0.04       -1.73      3.19 o
  14   7   6        0.13       -1.05      1.05 o
  -9   8   6       90.38      110.25     11.12 o
  -8   8   6       12.43       22.20      6.66 o
  -7   8   6       42.47       42.16      4.71 o
  -6   8   6        1.06       -2.70      2.70 o
  -5   8   6      227.22      219.99     13.45 o
  -4   8   6       81.92       86.85      5.72 o
  -3   8   6      348.35      329.42     12.83 o
  -2   8   6      125.10      123.57      4.28 o
  -1   8   6        4.61        2.28      1.22 o
   0   8   6       29.15       32.78      1.94 o
   1   8   6       59.51       43.11      1.90 o
   2   8   6        3.40        2.78      1.49 o
   3   8   6       78.81       78.22      2.24 o
   4   8   6        4.15        4.57      0.90 o
   5   8   6      242.92      233.47      3.82 o
   6   8   6       47.84       45.14      1.93 o
   7   8   6      252.56      260.21      4.74 o
   8   8   6       93.13      103.43      4.33 o
   9   8   6       23.07       29.63      2.05 o
  10   8   6        1.06        2.96      1.28 o
  11   8   6       14.61       12.38      2.81 o
  12   8   6       73.67       69.79      3.13 o
  13   8   6       10.38        9.11      1.67 o
  14   8   6        1.73        3.09      1.82 o
  -8   9   6       29.28       32.63      7.87 o
  -7   9   6       43.77       52.18      8.47 o
  -6   9   6       15.51       16.32      3.71 o
  -5   9   6       48.88       43.51      8.29 o
  -4   9   6      157.49      147.30     11.44 o
  -3   9   6        1.41       -0.14      1.72 o
  -2   9   6      280.58      273.94      7.91 o
  -1   9   6       23.54       27.63      2.83 o
   0   9   6      670.13      674.93     14.23 o
   1   9   6       16.32       20.41      1.98 o
   2   9   6      730.13      702.09     10.21 o
   3   9   6      402.66      400.53      6.27 o
   4   9   6       82.43       77.07      2.51 o
   5   9   6      135.65      127.64      2.84 o
   6   9   6       95.53       88.71      2.85 o
   7   9   6        0.07        0.60      1.60 o
   8   9   6        0.02       -0.78      1.11 o
   9   9   6       87.46       82.62      3.38 o
  10   9   6       26.53       28.73      2.17 o
  11   9   6       10.26        9.46      1.61 o
  12   9   6       34.41       38.17      2.38 o
  13   9   6       28.06       24.49      3.00 o
  14   9   6        2.92        1.49      1.96 o
  -7  10   6       94.25       98.17     11.00 o
  -6  10   6       39.41       36.40      7.59 o
  -5  10   6       65.65       70.00      6.09 o
  -4  10   6       61.99       54.39      5.75 o
  -3  10   6      147.21      147.66     11.84 o
  -2  10   6      242.54      245.00      7.74 o
  -1  10   6        0.08        1.31      2.79 o
   0  10   6      131.55      135.14      7.19 o
   1  10   6      253.96      244.04      9.51 o
   2  10   6      331.03      341.47     23.22 o
   3  10   6      195.09      193.24      5.43 o
   4  10   6        1.22        0.76      1.27 o
   5  10   6      131.31      139.23      4.58 o
   6  10   6      168.34      168.26      6.00 o
   7  10   6      210.44      179.79      6.21 o
   8  10   6       13.58       11.52      1.88 o
   9  10   6       18.61       19.88      2.16 o
  10  10   6       83.93       85.94      3.59 o
  11  10   6       10.14        8.93      2.50 o
  12  10   6        2.14        6.47      2.13 o
  13  10   6        1.15        0.39      1.61 o
  14  10   6       14.43       11.07      2.71 o
  -6  11   6        0.02        5.22      5.82 o
  -5  11   6       45.99       31.71      8.23 o
  -4  11   6        0.25       -2.51      3.14 o
  -3  11   6        1.66        0.05      3.02 o
  -2  11   6      202.27      212.23      9.80 o
  -1  11   6       65.31       64.87      5.74 o
   0  11   6      112.69       96.04      6.39 o
   1  11   6       25.74       21.34      3.89 o
   2  11   6       40.38       37.99      4.39 o
   3  11   6        2.52        2.10      2.53 o
   4  11   6       36.59       38.47      5.67 o
   5  11   6       54.56       45.60      4.41 o
   6  11   6       13.13        5.05      3.72 o
   7  11   6        0.02       -0.20      2.67 o
   8  11   6       34.11       33.27      3.66 o
   9  11   6        4.02        2.05      2.56 o
  10  11   6        8.69       11.25      2.43 o
  11  11   6       21.20       28.16      2.87 o
  12  11   6       29.90       30.91      2.61 o
  13  11   6        2.47        3.14      1.65 o
  14  11   6        1.42        5.90      2.99 o
  -4  12   6      335.04      367.48     21.47 o
  -3  12   6       15.81       10.95      8.15 o
  -2  12   6       85.33       87.37      7.15 o
  -1  12   6        7.03        4.36      3.91 o
   0  12   6      365.54      399.70     14.30 o
   1  12   6      241.40      247.90     11.78 o
   2  12   6       10.38       10.61      3.49 o
   3  12   6      128.52      133.42      9.73 o
   4  12   6        4.92        6.69      2.57 o
   5  12   6       59.39       70.96      8.21 o
   6  12   6        4.34        7.43      3.26 o
   7  12   6       26.10       23.06      3.18 o
   8  12   6      167.34      172.70      6.72 o
   9  12   6        0.89        2.88      2.28 o
  10  12   6        0.82        0.04      2.19 o
  11  12   6        1.07        1.37      2.78 o
  12  12   6        7.84        7.37      2.44 o
  13  12   6        4.38        5.23      2.42 o
  14  12   6        1.77        3.47      2.07 o
  -3  13   6       54.24       52.26      9.67 o
  -2  13   6       22.44       26.29      6.00 o
  -1  13   6       26.35       26.68      5.29 o
   0  13   6        0.63        6.64      3.69 o
   1  13   6      140.50      133.09      8.51 o
   2  13   6       35.24       38.11      4.92 o
   3  13   6      198.29      197.54      9.35 o
   4  13   6       39.90       39.48      5.30 o
   5  13   6        1.05        4.92      3.63 o
   6  13   6        1.51        1.98      3.07 o
   7  13   6        0.65        2.14      3.34 o
   8  13   6        5.38        7.99      2.65 o
   9  13   6        8.20        6.80      2.73 o
  10  13   6       14.23       14.72      3.17 o
  11  13   6       25.30       24.33      3.43 o
  12  13   6        1.04        0.86      2.30 o
  13  13   6        1.03        1.11      2.33 o
  -2  14   6       71.34       74.97     10.72 o
  -1  14   6       59.51       49.54      7.83 o
   0  14   6       48.81       59.66      5.33 o
   1  14   6       45.37       36.67      5.67 o
   2  14   6       15.34       19.66      7.79 o
   3  14   6      120.99      116.11     11.00 o
   4  14   6        9.90        8.54      7.20 o
   5  14   6      132.16      173.95      9.90 o
   6  14   6       18.96       17.94      4.58 o
   7  14   6        3.74        7.48      3.79 o
   8  14   6        0.16        5.44      4.78 o
   9  14   6        4.60        3.66      9.97 o
  10  14   6       18.53       21.10      3.68 o
  11  14   6        0.04        2.15      2.40 o
  12  14   6        3.71        0.28      2.51 o
   0  15   6        9.57        6.18      6.70 o
   1  15   6       17.25       16.68      3.85 o
   2  15   6        4.80        9.27      5.74 o
   3  15   6       52.54       50.09      8.55 o
   4  15   6       32.33       31.65     12.00 o
   5  15   6        3.73        5.15      4.24 o
   6  15   6       40.92       49.37      6.26 o
   7  15   6        3.53        3.16      3.65 o
   8  15   6       13.44       12.17      4.27 o
   9  15   6        7.03        5.15      4.07 o
  10  15   6        0.41        6.47      4.28 o
  11  15   6        4.53        1.87      3.79 o
   3  16   6       83.95       89.22      7.79 o
   4  16   6       23.10       31.03      7.87 o
   5  16   6       34.14       44.01      6.69 o
   6  16   6       57.36       73.53      7.68 o
   7  16   6        0.24        2.71      4.48 o
   8  16   6        0.31        6.52      4.29 o
   9  16   6        5.63        8.52      4.39 o
  -8 -15   7        4.83        7.08      3.93 o
  -7 -15   7        0.50       -1.25      4.23 o
  -6 -15   7        0.43       -3.69      3.69 o
  -5 -15   7        1.56        2.85      5.42 o
  -4 -15   7        0.89        8.79      6.18 o
 -10 -14   7       18.27       16.30      4.89 o
  -9 -14   7        6.02        3.32      4.23 o
  -8 -14   7        1.11       -3.33      3.33 o
  -7 -14   7        0.04       -3.39      5.84 o
  -6 -14   7        0.01       -3.35      3.35 o
  -5 -14   7        7.78       12.52      5.66 o
  -4 -14   7        0.86        4.82      5.02 o
  -3 -14   7       21.97       26.61      7.75 o
  -2 -14   7        5.96       19.59      6.86 o
  -1 -14   7       43.84       44.51      9.11 o
 -12 -13   7        0.01       -1.01      2.63 o
 -11 -13   7       12.42       11.75      8.09 o
 -10 -13   7       45.88       47.45      6.42 o
  -9 -13   7       34.95       32.69      7.89 o
  -8 -13   7        5.13        3.55      3.48 o
  -7 -13   7        8.78        9.76      6.34 o
  -6 -13   7        6.20        8.31      4.39 o
  -5 -13   7        0.10       -3.81      4.50 o
  -4 -13   7        3.44        0.28      4.62 o
  -3 -13   7        0.15       -3.81      4.05 o
  -2 -13   7        2.69        4.01      3.92 o
  -1 -13   7        2.54        1.52      3.31 o
   0 -13   7        4.89        7.91      5.90 o
   1 -13   7       46.28       43.87      8.79 o
 -13 -12   7        2.09       -1.62      3.09 o
 -12 -12   7        0.20       -2.18      2.18 o
 -11 -12   7       46.46       55.05      4.61 o
 -10 -12   7       21.03       29.27      3.77 o
  -9 -12   7        9.68       12.08      4.19 o
  -8 -12   7       30.95       26.34      5.11 o
  -7 -12   7       42.72       35.05      5.49 o
  -6 -12   7        4.12        4.65      5.38 o
  -5 -12   7        0.05       -3.69      3.69 o
  -4 -12   7        0.09       -2.05      4.13 o
  -3 -12   7        1.30       -0.23      3.55 o
  -2 -12   7       54.54       43.65      6.16 o
  -1 -12   7       34.80       50.67      5.80 o
   0 -12   7       75.16       81.24      5.74 o
   1 -12   7        2.21        6.91      4.04 o
   2 -12   7       15.45       14.97      6.58 o
   3 -12   7        3.13        8.07      6.22 o
 -13 -11   7        3.52        2.12      2.29 o
 -12 -11   7       30.09       27.93      3.49 o
 -11 -11   7       14.85       16.07      2.99 o
 -10 -11   7        3.47        5.45      2.45 o
  -9 -11   7       11.10       11.95      2.95 o
  -8 -11   7      187.19      195.70     11.06 o
  -7 -11   7      103.26       96.98      7.34 o
  -6 -11   7       22.96       23.89      4.59 o
  -5 -11   7        0.49        0.60      3.33 o
  -4 -11   7       17.81       15.30      3.49 o
  -3 -11   7       13.06        5.11      3.71 o
  -2 -11   7       56.77       59.57      5.60 o
  -1 -11   7       11.26        8.47      3.55 o
   0 -11   7        8.14        4.84      2.83 o
   1 -11   7        9.00       11.28      3.28 o
   2 -11   7       41.83       40.04      5.58 o
   3 -11   7       11.35       12.11      4.20 o
   4 -11   7      220.96      247.12     17.46 o
 -14 -10   7        0.14        1.06      2.68 o
 -13 -10   7        9.69       13.51      2.83 o
 -12 -10   7        8.15        8.15      2.51 o
 -11 -10   7        0.32        0.27      3.41 o
 -10 -10   7       12.06       12.40      2.80 o
  -9 -10   7        1.27        3.19      2.16 o
  -8 -10   7       97.17       91.94      7.76 o
  -7 -10   7       31.73       44.42      4.29 o
  -6 -10   7        1.63        2.53      1.62 o
  -5 -10   7      164.92      156.02      6.79 o
  -4 -10   7      139.30      124.48      6.77 o
  -3 -10   7       18.86        6.42      5.68 o
  -2 -10   7      113.78      110.46      5.59 o
  -1 -10   7       94.92       89.63      5.24 o
   0 -10   7       16.96       13.71      2.92 o
   1 -10   7        3.83        1.79      2.38 o
   2 -10   7       20.34       18.42      4.01 o
   3 -10   7       45.60       51.76      5.82 o
   4 -10   7        3.73       -2.79      2.79 o
   5 -10   7       70.77       76.46     10.23 o
 -14  -9   7        4.81        3.89      2.93 o
 -13  -9   7       10.32        9.90      2.48 o
 -12  -9   7        1.25        0.34      3.84 o
 -11  -9   7       13.09       11.55      4.27 o
 -10  -9   7       50.79       50.56      3.74 o
  -9  -9   7       30.65       28.83      3.21 o
  -8  -9   7        0.48       -1.40      1.83 o
  -7  -9   7      143.31      127.33      5.54 o
  -6  -9   7      307.95      314.41      8.37 o
  -5  -9   7      401.95      390.91     15.54 o
  -4  -9   7      173.67      168.47      5.78 o
  -3  -9   7        6.53        4.29      2.08 o
  -2  -9   7       22.31       25.41      3.15 o
  -1  -9   7      277.81      267.85      8.45 o
   0  -9   7        0.01       -1.60      1.60 o
   1  -9   7       25.18       25.31      3.27 o
   2  -9   7       15.38        8.99      2.16 o
   3  -9   7        2.16        2.25      2.87 o
   4  -9   7        5.36        7.05      4.84 o
   5  -9   7       17.94       20.92      6.50 o
   6  -9   7        2.74        0.68      4.74 o
 -14  -8   7        6.01        7.20      2.16 o
 -13  -8   7        0.16       -0.87      1.90 o
 -12  -8   7       12.65        8.92      2.07 o
 -11  -8   7       10.47        8.32      1.85 o
 -10  -8   7       52.35       51.86      3.79 o
  -9  -8   7       47.55       41.71      2.72 o
  -8  -8   7       11.73       11.54      1.91 o
  -7  -8   7        0.11       -0.55      1.69 o
  -6  -8   7       10.82       15.41      1.71 o
  -5  -8   7      212.09      218.17      5.62 o
  -4  -8   7        9.17        7.77      1.49 o
  -3  -8   7      113.54      105.78      4.05 o
  -2  -8   7      828.32      778.50     16.35 o
  -1  -8   7       74.22       86.99      3.85 o
   0  -8   7        0.41        0.82      1.40 o
   1  -8   7       15.71       13.96      2.07 o
   2  -8   7       41.24       43.43      2.92 o
   3  -8   7       38.63       26.89      5.26 o
   4  -8   7        0.58        1.69      5.72 o
   5  -8   7       54.88       59.56      5.64 o
   6  -8   7        4.54        5.30      3.53 o
   7  -8   7       49.55       35.16      7.67 o
 -14  -7   7        4.18        5.05      1.87 o
 -13  -7   7        6.29        7.67      2.17 o
 -12  -7   7        4.17        2.41      1.85 o
 -11  -7   7       17.81       20.42      2.02 o
 -10  -7   7        1.46        0.96      1.44 o
  -9  -7   7        0.41        0.05      1.31 o
  -8  -7   7      169.67      164.57      4.83 o
  -7  -7   7      208.11      211.19      4.40 o
  -6  -7   7        2.34        2.42      0.72 o
  -5  -7   7      107.81      100.89      2.33 o
  -4  -7   7       38.65       37.87      1.73 o
  -3  -7   7      182.79      171.35      5.29 o
  -2  -7   7      403.22      367.48      5.84 o
  -1  -7   7      392.66      378.82      6.59 o
   0  -7   7       37.97       35.12      2.26 o
   1  -7   7       83.74       79.55      3.55 o
   2  -7   7       34.71       35.72      3.05 o
   3  -7   7       26.05       25.99      3.30 o
   4  -7   7       78.13       67.39      5.33 o
   5  -7   7        0.04       -2.05      2.05 o
   6  -7   7        0.32        0.83      2.64 o
   7  -7   7        3.93        7.78      3.10 o
   8  -7   7        1.91        2.89      5.30 o
 -14  -6   7        1.93        2.18      2.44 o
 -13  -6   7        0.24        1.65      1.44 o
 -12  -6   7      100.62      103.17      5.02 o
 -11  -6   7       15.15       13.40      2.18 o
 -10  -6   7        0.33        1.99      1.24 o
  -9  -6   7       88.63       82.58      3.27 o
  -8  -6   7        5.38        2.61      1.83 o
  -7  -6   7      512.14      535.33      8.00 o
  -6  -6   7       26.60       23.71      1.30 o
  -5  -6   7      212.45      214.85      3.36 o
  -4  -6   7        2.61        1.76      0.81 o
  -3  -6   7      977.70      971.99     10.74 o
  -2  -6   7      241.94      252.76      4.12 o
  -1  -6   7        8.04        8.62      1.11 o
   0  -6   7      507.66      484.90      6.98 o
   1  -6   7      383.16      351.23      5.64 o
   2  -6   7        4.51        2.44      0.95 o
   3  -6   7        0.11       -0.28      0.86 o
   4  -6   7       67.73       70.92      3.04 o
   5  -6   7        0.09       -0.74      1.22 o
   6  -6   7      105.99      104.24      4.29 o
   7  -6   7       18.26       21.50      3.65 o
   8  -6   7       46.85       52.73      4.89 o
   9  -6   7        0.14       -0.96      4.37 o
 -14  -5   7        3.14        6.29      2.59 o
 -13  -5   7        0.01        2.18      1.63 o
 -12  -5   7        1.38       -1.56      1.74 o
 -11  -5   7        4.67        6.64      1.99 o
 -10  -5   7       23.26       22.38      2.39 o
  -9  -5   7       13.72       17.59      2.49 o
  -8  -5   7      126.93      135.22      3.46 o
  -7  -5   7       30.83       29.94      2.19 o
  -6  -5   7       76.90       73.98      1.92 o
  -5  -5   7      217.48      220.32      3.36 o
  -4  -5   7      387.29      418.65      4.91 o
  -3  -5   7       68.47       78.12      1.91 o
  -2  -5   7      201.27      197.99      3.15 o
  -1  -5   7       45.74       48.22      1.98 o
   0  -5   7      964.97      906.41     10.97 o
   1  -5   7      636.22      604.69      8.05 o
   2  -5   7      129.44      127.39      3.03 o
   3  -5   7        1.68        2.00      0.88 o
   4  -5   7       16.77       20.58      1.63 o
   5  -5   7      204.67      197.46      4.88 o
   6  -5   7      105.37      104.67      4.43 o
   7  -5   7       17.69       18.84      2.64 o
   8  -5   7        6.36        6.36      2.14 o
   9  -5   7        0.85        4.81      2.91 o
  10  -5   7       17.48       21.55      4.04 o
 -14  -4   7      190.27      229.75      6.87 o
 -13  -4   7       18.57       17.88      2.30 o
 -12  -4   7        8.96        8.22      1.64 o
 -11  -4   7        4.11        4.45      2.77 o
 -10  -4   7       15.26       20.43      1.85 o
  -9  -4   7       91.54       91.80      4.95 o
  -8  -4   7        7.70        4.33      1.00 o
  -7  -4   7       59.92       60.93      1.85 o
  -6  -4   7        0.35        1.31      0.61 o
  -5  -4   7      605.36      645.62      6.20 o
  -4  -4   7      384.85      379.77      4.24 o
  -3  -4   7       84.12       94.09      1.86 o
  -2  -4   7     1019.20     1009.90     10.31 o
  -1  -4   7       54.90       55.94      1.70 o
   0  -4   7      356.73      354.91      4.88 o
   1  -4   7      105.18      137.99      2.57 o
   2  -4   7       66.02       61.20      1.79 o
   3  -4   7     1102.34     1068.03     12.64 o
   4  -4   7      321.68      298.94      5.10 o
   5  -4   7       11.31        7.95      1.20 o
   6  -4   7      212.20      201.64      4.74 o
   7  -4   7      155.99      148.37      5.46 o
   8  -4   7        9.16        7.58      2.05 o
   9  -4   7       15.83       13.93      2.29 o
  10  -4   7        3.85        8.94      1.73 o
 -14  -3   7        5.12        8.95      2.52 o
 -13  -3   7        2.96        2.92      2.04 o
 -12  -3   7       24.01       31.71      2.39 o
 -11  -3   7       59.08       60.51      3.18 o
 -10  -3   7       46.65       40.06      3.12 o
  -9  -3   7      128.21      121.66      3.74 o
  -8  -3   7        8.60        9.21      1.11 o
  -7  -3   7      108.19      103.16      2.51 o
  -6  -3   7      105.35      117.61      2.77 o
  -5  -3   7      242.45      264.52      2.87 o
  -4  -3   7       22.05       18.94      0.81 o
  -3  -3   7      391.55      376.51      4.14 o
  -2  -3   7      833.33      932.85      9.47 o
  -1  -3   7      490.83      544.56      6.47 o
   0  -3   7        3.28        0.90      0.51 o
   1  -3   7      906.90      892.74      9.22 o
   2  -3   7      309.61      304.22      4.06 o
   3  -3   7      510.52      459.87      5.99 o
   4  -3   7       29.69       27.08      1.28 o
   5  -3   7       34.67       38.74      1.68 o
   6  -3   7        0.36       -0.01      0.91 o
   7  -3   7       41.38       39.29      2.01 o
   8  -3   7       68.39       69.76      5.00 o
   9  -3   7        2.96        2.14      1.65 o
  10  -3   7        1.01       -0.32      2.22 o
  11  -3   7        4.42        8.37      3.02 o
 -14  -2   7       18.56       18.12      4.17 o
 -13  -2   7        6.23        6.98      2.81 o
 -12  -2   7       99.94       90.37      3.92 o
 -11  -2   7       91.34      100.78      3.67 o
 -10  -2   7       31.87       29.50      2.32 o
  -9  -2   7       20.99       21.97      1.84 o
  -8  -2   7       16.63       17.26      1.30 o
  -7  -2   7      266.60      266.40      4.08 o
  -6  -2   7      102.59       95.40      2.02 o
  -5  -2   7      395.95      402.91      4.79 o
  -4  -2   7      526.53      592.50      6.00 o
  -3  -2   7      368.03      394.84      4.41 o
  -2  -2   7     1650.50     1837.87     16.29 o
  -1  -2   7      222.77      221.36      3.18 o
   0  -2   7     3693.05     3746.59     33.92 o
   1  -2   7        7.59        7.77      0.71 o
   2  -2   7       20.60       22.28      1.07 o
   3  -2   7       57.90       45.98      1.50 o
   4  -2   7       44.01       44.10      1.76 o
   5  -2   7      323.23      310.08      4.18 o
   6  -2   7     1029.48     1001.44     11.04 o
   7  -2   7      120.86      132.05      5.34 o
   8  -2   7        4.39        3.58      1.27 o
   9  -2   7       80.44       88.29      3.66 o
  10  -2   7       20.57       26.87      3.39 o
  11  -2   7        5.28        5.05      4.29 o
  12  -2   7        0.67       -2.40      2.40 o
 -13  -1   7        0.17        0.95      1.92 o
 -12  -1   7       25.57       24.58      2.52 o
 -11  -1   7       68.15       69.72      3.49 o
 -10  -1   7       31.17       27.82      2.24 o
  -9  -1   7       87.01       89.27      3.48 o
  -8  -1   7       14.38       15.67      1.28 o
  -7  -1   7      191.80      195.09      4.27 o
  -6  -1   7      237.20      236.03      3.51 o
  -5  -1   7      131.34      140.40      2.34 o
  -4  -1   7       35.79       32.15      0.98 o
  -3  -1   7      286.43      343.93      3.71 o
  -2  -1   7        5.37        3.44      0.53 o
  -1  -1   7       16.24       20.98      1.01 o
   0  -1   7      605.62      756.86      8.33 o
   1  -1   7      971.36     1092.51     11.40 o
   2  -1   7        4.56        3.53      0.63 o
   3  -1   7      206.35      199.26      3.07 o
   4  -1   7      176.40      172.78      2.85 o
   5  -1   7       41.22       35.77      1.33 o
   6  -1   7        1.54       -0.52      0.71 o
   7  -1   7       81.18       77.67      2.09 o
   8  -1   7       38.54       37.21      2.06 o
   9  -1   7        2.51        3.21      1.51 o
  10  -1   7       70.40       70.85      3.68 o
  11  -1   7        9.25       10.04      2.74 o
  12  -1   7        4.57        5.62      2.51 o
 -13   0   7        1.51        1.20      2.03 o
 -12   0   7        4.46        4.50      1.83 o
 -11   0   7       11.27       10.51      2.06 o
 -10   0   7       58.81       61.18      3.26 o
  -9   0   7      410.77      409.96      7.28 o
  -8   0   7      242.66      229.90      4.63 o
  -7   0   7      124.75      127.11      2.58 o
  -6   0   7        2.19        2.43      0.58 o
  -5   0   7      117.77      127.48      2.13 o
  -4   0   7     2423.10     2490.48     21.81 o
  -3   0   7       26.83       28.14      1.15 o
  -2   0   7      685.31      702.36      6.59 o
  -1   0   7     1053.49     1174.04     10.91 o
   0   0   7     1064.64     1199.23     12.37 o
   1   0   7     6798.80     7382.25     69.21 o
   2   0   7      121.16      140.23      2.94 o
   3   0   7      595.40      597.13      6.74 o
   4   0   7       94.96       84.85      1.82 o
   5   0   7      488.40      481.97      5.74 o
   6   0   7        0.25       -0.34      0.57 o
   7   0   7      123.83      121.08      2.81 o
   8   0   7      311.99      297.72      5.83 o
   9   0   7       51.24       52.89      2.91 o
  10   0   7        0.06        0.58      1.46 o
  11   0   7       13.50       14.67      2.14 o
  12   0   7       16.97       12.12      2.18 o
  13   0   7        0.56        0.88      2.65 o
 -13   1   7        0.30        3.81      2.68 o
 -12   1   7        5.10        5.97      2.64 o
 -11   1   7        0.83        4.88      1.93 o
 -10   1   7       25.33       24.13      2.45 o
  -9   1   7       78.79       77.30      2.36 o
  -8   1   7       90.10      101.61      3.29 o
  -7   1   7       61.89       60.67      2.69 o
  -6   1   7       30.75       23.84      1.16 o
  -5   1   7      295.65      297.71      3.71 o
  -4   1   7      199.08      187.93      2.44 o
  -3   1   7       77.24       68.46      1.42 o
  -2   1   7     1086.25     1130.87     10.02 o
  -1   1   7      271.29      357.56      4.66 o
   0   1   7      483.74      497.02      7.16 o
   1   1   7      838.48      870.17     10.87 o
   2   1   7      938.09      981.97     12.06 o
   3   1   7      682.12      751.42      9.53 o
   4   1   7     1022.13     1090.98     13.22 o
   5   1   7       62.59       68.59      1.88 o
   6   1   7       55.52       55.36      1.84 o
   7   1   7        2.29        1.02      0.88 o
   8   1   7       66.30       65.60      2.32 o
   9   1   7       94.47       92.70      4.89 o
  10   1   7       20.44       31.96      4.11 o
  11   1   7        0.36       -0.42      1.33 o
  12   1   7       11.37       13.39      2.39 o
  13   1   7       23.35       19.35      2.80 o
 -12   2   7        0.02        1.70      2.75 o
 -11   2   7        5.99        1.01      2.44 o
 -10   2   7       12.34       13.28      2.87 o
  -9   2   7       57.59       60.75      2.69 o
  -8   2   7        0.01       -0.97      0.97 o
  -7   2   7      452.44      428.76      7.92 o
  -6   2   7     2400.95     2389.63     29.28 o
  -5   2   7       62.72       64.54      1.31 o
  -4   2   7       81.18       83.74      1.64 o
  -3   2   7      245.01      269.71      3.18 o
  -2   2   7     1044.74     1100.25     10.25 o
  -1   2   7      330.70      347.03      3.95 o
   0   2   7      153.74      142.01      2.80 o
   1   2   7      161.43      159.24      2.55 o
   2   2   7      122.94      146.00      2.59 o
   3   2   7     1821.48     1928.97     20.43 o
   4   2   7      241.28      257.01      4.06 o
   5   2   7      275.00      283.19      4.74 o
   6   2   7      422.92      409.90      6.22 o
   7   2   7        3.26        4.21      0.92 o
   8   2   7        3.09        1.24      1.13 o
   9   2   7      138.54      132.32      4.06 o
  10   2   7      148.44      145.34      4.39 o
  11   2   7      113.45      105.92      3.86 o
  12   2   7       33.15       34.50      2.46 o
  13   2   7        9.12        7.18      2.61 o
 -12   3   7        5.77        2.49      2.92 o
 -11   3   7        0.52       -0.66      2.53 o
 -10   3   7        5.18        2.82      1.91 o
  -9   3   7        0.49        0.95      1.38 o
  -8   3   7        0.69       -0.22      1.88 o
  -7   3   7       16.14       10.09      1.56 o
  -6   3   7        0.15       -1.04      1.04 o
  -5   3   7        2.57        3.85      0.65 o
  -4   3   7      520.95      462.82      6.55 o
  -3   3   7      252.27      240.18      3.23 o
  -2   3   7     1221.94     1325.74     12.24 o
  -1   3   7     2288.41     2327.31     19.39 o
   0   3   7      481.40      483.40      5.77 o
   1   3   7      705.70      810.77      9.30 o
   2   3   7      501.43      537.20      9.69 o
   3   3   7       43.65       47.06      1.36 o
   4   3   7       11.12       10.49      0.79 o
   5   3   7      328.17      324.07      4.52 o
   6   3   7      461.70      459.50      6.32 o
   7   3   7      149.22      159.37      4.03 o
   8   3   7       67.15       61.18      3.37 o
   9   3   7      199.26      176.00      4.60 o
  10   3   7        4.45        4.57      1.39 o
  11   3   7       23.17       22.68      1.95 o
  12   3   7       14.57       16.13      2.63 o
  13   3   7       26.52       35.92      5.30 o
  14   3   7        4.99        7.91      1.96 o
 -11   4   7        5.52        1.14      2.97 o
 -10   4   7        2.71        1.33      1.63 o
  -9   4   7        0.60        1.81      2.65 o
  -8   4   7        0.65       -1.04      1.97 o
  -7   4   7        0.38       -0.83      1.48 o
  -6   4   7      536.37      535.88      9.45 o
  -5   4   7       23.16       24.63      1.15 o
  -4   4   7     1078.30     1027.14     10.08 o
  -3   4   7      207.66      188.13      2.89 o
  -2   4   7       19.88       38.72      1.28 o
  -1   4   7       10.25        5.00      0.66 o
   0   4   7     1019.81     1084.00     11.48 o
   1   4   7     1343.83     1386.39     13.55 o
   2   4   7      269.58      308.19      4.17 o
   3   4   7      299.26      296.31      4.83 o
   4   4   7      239.34      252.12      3.55 o
   5   4   7       26.43       30.07      1.10 o
   6   4   7      282.44      284.08      4.08 o
   7   4   7       58.28       65.62      2.53 o
   8   4   7      698.24      648.74     10.77 o
   9   4   7        7.23        7.40      3.15 o
  10   4   7       13.29        8.20      1.40 o
  11   4   7        0.39       -0.72      1.11 o
  12   4   7       22.78       25.06      2.26 o
  13   4   7       11.97       10.41      1.86 o
  14   4   7       88.39       91.69      4.03 o
 -11   5   7       22.78       26.53      4.52 o
 -10   5   7       33.77       31.59      3.86 o
  -9   5   7       20.58       17.84      2.63 o
  -8   5   7        2.10       -1.60      1.60 o
  -7   5   7        0.06       -1.59      1.59 o
  -6   5   7        1.81       -0.86      1.54 o
  -5   5   7        0.44       -0.76      0.76 o
  -4   5   7       94.32       91.03      3.12 o
  -3   5   7      315.02      325.95      4.28 o
  -2   5   7      192.26      194.09      3.04 o
  -1   5   7      902.22      892.49      8.47 o
   0   5   7       20.72       26.54      1.16 o
   1   5   7     1303.11     1252.93     11.82 o
   2   5   7      248.65      248.35      3.44 o
   3   5   7      986.77     1056.84     10.69 o
   4   5   7      101.19      102.59      2.00 o
   5   5   7       50.96       55.88      1.62 o
   6   5   7       74.92       73.16      1.84 o
   7   5   7       19.43       20.47      1.63 o
   8   5   7       16.88       16.49      1.63 o
   9   5   7       11.42       13.56      1.47 o
  10   5   7        4.98        5.45      2.12 o
  11   5   7        2.93        3.74      1.59 o
  12   5   7        0.13       -0.39      1.55 o
  13   5   7        2.61        4.81      1.65 o
  14   5   7        5.55        3.82      1.79 o
 -10   6   7       12.64       24.68      6.46 o
  -9   6   7        0.73        0.13      1.93 o
  -8   6   7       54.84       59.79      4.04 o
  -7   6   7       19.32       16.73      3.36 o
  -6   6   7       34.31       28.81      2.85 o
  -5   6   7        5.51        4.37      1.40 o
  -4   6   7      125.43      127.56      3.59 o
  -3   6   7      233.86      229.81      4.26 o
  -2   6   7      286.59      278.90      4.45 o
  -1   6   7      800.16      734.77      9.30 o
   0   6   7        7.34       10.34      0.95 o
   1   6   7      331.15      320.92      4.30 o
   2   6   7       51.40       64.09      1.83 o
   3   6   7       88.14       94.91      2.06 o
   4   6   7     1955.90     1996.42     20.30 o
   5   6   7        3.52        3.08      0.74 o
   6   6   7       78.00       75.57      1.99 o
   7   6   7       91.24       88.81      2.71 o
   8   6   7       61.35       59.07      2.77 o
   9   6   7      256.32      257.22      5.56 o
  10   6   7       34.13       36.45      3.26 o
  11   6   7       56.90       62.08      3.24 o
  12   6   7       17.12       14.78      2.15 o
  13   6   7        2.12        3.27      1.55 o
  14   6   7        3.38        4.87      2.13 o
  -9   7   7       11.18       13.61      5.98 o
  -8   7   7       37.80       38.94      4.24 o
  -7   7   7       19.77       22.36      3.95 o
  -6   7   7       17.99       16.30      3.26 o
  -5   7   7       17.80       16.16      2.59 o
  -4   7   7       48.19       43.86      2.34 o
  -3   7   7       40.59       31.33      2.07 o
  -2   7   7       51.87       39.60      1.91 o
  -1   7   7      144.43      129.42      3.14 o
   0   7   7      154.50      149.97      3.33 o
   1   7   7      443.66      428.67      6.22 o
   2   7   7      159.74      148.73      3.18 o
   3   7   7      745.03      714.75      8.50 o
   4   7   7      211.31      200.30      3.42 o
   5   7   7       22.98       33.25      1.39 o
   6   7   7      428.04      423.96      6.91 o
   7   7   7       65.72       72.22      2.83 o
   8   7   7       34.02       30.85      1.97 o
   9   7   7      106.52       96.69      3.35 o
  10   7   7        0.77        0.26      1.19 o
  11   7   7        3.31        2.76      1.24 o
  12   7   7       12.75       15.46      2.06 o
  13   7   7       10.97       14.37      2.56 o
  14   7   7        0.59        0.77      1.25 o
  -8   8   7       65.74       63.17      8.79 o
  -7   8   7        2.10        5.71      2.79 o
  -6   8   7      163.95      174.05      8.53 o
  -5   8   7       21.78       23.28      5.94 o
  -4   8   7        2.71        2.97      4.01 o
  -3   8   7        3.98       -1.55      1.55 o
  -2   8   7      161.09      136.54      5.25 o
  -1   8   7      148.54      146.14      4.65 o
   0   8   7        0.38        0.82      1.10 o
   1   8   7      496.96      476.69      7.61 o
   2   8   7      421.93      403.72      6.11 o
   3   8   7       13.43       15.91      1.38 o
   4   8   7      235.47      234.84      3.96 o
   5   8   7       12.43       15.57      1.19 o
   6   8   7      260.94      269.43      4.84 o
   7   8   7        0.57        2.49      2.05 o
   8   8   7        2.52        0.06      1.13 o
   9   8   7        0.14        0.11      1.48 o
  10   8   7        1.45        1.44      1.36 o
  11   8   7        9.71        8.54      1.53 o
  12   8   7       15.94       18.40      1.85 o
  13   8   7       22.60       21.06      3.07 o
  14   8   7       15.54       12.30      5.80 o
  -8   9   7       81.41       66.87      9.39 o
  -7   9   7       34.09       36.93      7.63 o
  -6   9   7       42.31       41.28      5.05 o
  -5   9   7       87.01      109.33     10.07 o
  -4   9   7       50.80       37.45      6.82 o
  -3   9   7       27.79       26.75      3.96 o
  -2   9   7        4.09        1.29      1.70 o
  -1   9   7       27.92       26.99      2.82 o
   0   9   7        3.35       -0.36      2.19 o
   1   9   7       40.29       39.70      2.70 o
   2   9   7        0.85       -1.56      1.56 o
   3   9   7       10.06        6.29      1.32 o
   4   9   7      375.02      367.80      5.94 o
   5   9   7       19.91       21.22      1.49 o
   6   9   7      439.51      419.90      6.92 o
   7   9   7      354.14      332.15     10.81 o
   8   9   7       48.36       50.60      2.79 o
   9   9   7       81.95       90.33      4.84 o
  10   9   7        8.90        9.76      1.71 o
  11   9   7        0.04       -1.27      1.27 o
  12   9   7       16.18       20.75      2.48 o
  13   9   7        0.31       -0.08      1.58 o
  14   9   7        0.41        0.69      2.14 o
  -7  10   7        0.59       -0.80      4.86 o
  -6  10   7       32.17       32.43      7.51 o
  -5  10   7        7.02        9.44      3.70 o
  -4  10   7      184.67      192.29     13.65 o
  -3  10   7      187.02      211.11     13.81 o
  -2  10   7        0.40        2.06      2.88 o
  -1  10   7       10.83        4.60      2.98 o
   0  10   7       38.09       34.08      4.25 o
   1  10   7        0.24       -0.66      2.59 o
   2  10   7      118.47      107.67      6.30 o
   3  10   7       77.17       71.19      3.66 o
   4  10   7      186.45      181.88      4.80 o
   5  10   7        0.20        0.68      1.35 o
   6  10   7       10.40       16.07      2.98 o
   7  10   7        0.05        3.15      1.98 o
   8  10   7       78.23       71.84      7.19 o
   9  10   7       60.58       65.67      3.23 o
  10  10   7        5.40        4.47      1.67 o
  11  10   7        0.02        2.75      1.70 o
  12  10   7        3.09        5.52      1.65 o
  13  10   7        0.42        1.89      1.83 o
  14  10   7        7.46       11.74      2.11 o
  -6  11   7       47.28       56.55      9.55 o
  -5  11   7      310.48      325.82     19.71 o
  -4  11   7       87.32       93.93      7.36 o
  -3  11   7       37.15       31.23      7.30 o
  -2  11   7        0.99        1.88      5.34 o
  -1  11   7      212.50      228.39     10.13 o
   0  11   7        0.21        7.13      3.14 o
   1  11   7       61.23       57.70      5.22 o
   2  11   7       16.86       15.52      3.53 o
   3  11   7       17.99       15.72      3.81 o
   4  11   7        3.69        2.88      2.19 o
   5  11   7       29.78       24.96      2.99 o
   6  11   7      195.72      183.05     11.86 o
   7  11   7      164.57      158.93      6.15 o
   8  11   7        0.01        2.66      1.98 o
   9  11   7       62.72       69.94      6.04 o
  10  11   7        6.83       10.08      2.41 o
  11  11   7       88.13      107.03      5.16 o
  12  11   7        2.12       -0.15      2.51 o
  13  11   7        0.26        2.58      1.65 o
  14  11   7       10.93       11.31      3.25 o
  -4  12   7      109.78      105.88     12.28 o
  -3  12   7      101.78       97.93     13.89 o
  -2  12   7       12.41       17.46      6.46 o
  -1  12   7       69.51       77.82      6.68 o
   0  12   7      124.51      135.65      8.09 o
   1  12   7        5.96        3.83      6.70 o
   2  12   7        5.72       -0.90      2.91 o
   3  12   7        7.41        4.16      2.56 o
   4  12   7        5.59        6.27      2.57 o
   5  12   7        7.13       11.83      3.68 o
   6  12   7       33.25       30.54      9.09 o
   7  12   7       22.85       27.24      3.28 o
   8  12   7        7.08        5.79      2.49 o
   9  12   7       18.49       16.38      2.94 o
  10  12   7        3.84        3.28      2.38 o
  11  12   7        0.50       -1.15      2.03 o
  12  12   7       17.79       16.02      4.02 o
  13  12   7        0.36       -0.54      2.07 o
  -3  13   7      100.74      125.71     12.72 o
  -2  13   7       76.19       79.33      7.26 o
  -1  13   7       46.56       56.15      9.27 o
   0  13   7        3.85       -3.10      3.10 o
   1  13   7       66.04       67.12      6.39 o
   2  13   7       40.84       52.91      5.76 o
   3  13   7       19.56       22.07      9.17 o
   4  13   7       76.48       83.97      6.90 o
   5  13   7       51.28       49.59      6.72 o
   6  13   7       26.06       30.96      4.88 o
   7  13   7        2.46        3.25      3.35 o
   8  13   7        6.10        7.34      2.69 o
   9  13   7       93.77      114.42      9.14 o
  10  13   7       49.36       58.73      6.08 o
  11  13   7       24.11       28.05      4.34 o
  12  13   7        0.27        1.18      2.34 o
  13  13   7        3.61        3.19      2.46 o
  -1  14   7       13.89       16.58      6.94 o
   0  14   7       51.38       51.04      7.24 o
   1  14   7       14.00       13.54      4.45 o
   2  14   7      112.64      128.88      9.71 o
   3  14   7       11.11        4.76      4.42 o
   4  14   7        0.02       -0.78      4.72 o
   5  14   7        1.80        1.46      5.14 o
   6  14   7       41.43       54.83      6.18 o
   7  14   7        3.87        1.63      3.35 o
   8  14   7        1.15        3.29      3.56 o
   9  14   7        0.29        0.43      3.55 o
  10  14   7        0.46       -0.38      3.54 o
  11  14   7        3.33        6.47      2.89 o
  12  14   7        5.28       10.81      3.11 o
   0  15   7      131.07      150.55     13.85 o
   1  15   7        5.65       10.04      5.34 o
   2  15   7       32.09       27.57      7.51 o
   3  15   7        1.68        3.29      5.02 o
   4  15   7       64.71       65.30      9.23 o
   5  15   7        8.96        9.15      5.34 o
   6  15   7        0.69        1.90      3.70 o
   7  15   7       14.92       21.64      4.92 o
   8  15   7       11.54       14.40      5.82 o
   9  15   7        7.00       12.04      4.94 o
  10  15   7        0.57        1.06      4.14 o
  11  15   7        2.84        5.52      3.92 o
   3  16   7        0.29        5.58      5.74 o
   4  16   7       79.93      106.28     11.72 o
   5  16   7       50.42       60.73      9.59 o
   6  16   7        6.20        9.91      6.10 o
   7  16   7        3.47       -0.12      4.33 o
   8  16   7        0.18        2.13      5.02 o
   9  16   7        0.10        3.49      5.10 o
 -10 -14   8       25.81       23.52      5.60 o
  -9 -14   8        2.56        7.98      4.41 o
  -8 -14   8        0.85        6.18      6.48 o
  -7 -14   8        0.46        0.85      4.11 o
  -6 -14   8        2.71        1.87      5.14 o
  -5 -14   8        0.02        0.00      5.30 o
  -4 -14   8       52.87       67.35      9.79 o
  -3 -14   8        2.21       11.88      6.38 o
  -2 -14   8       28.65       46.56      9.07 o
 -11 -13   8       28.27       22.39      5.31 o
 -10 -13   8        1.56        1.84      3.89 o
  -9 -13   8        0.03        0.80      3.72 o
  -8 -13   8        2.05       -1.16      3.66 o
  -7 -13   8        9.67       14.08      4.48 o
  -6 -13   8        9.24        4.23      4.72 o
  -5 -13   8        6.33        4.50      5.30 o
  -4 -13   8        2.42        9.03      5.30 o
  -3 -13   8        0.20        2.89      5.10 o
  -2 -13   8      105.79      121.03     13.85 o
  -1 -13   8       49.31       57.37      6.53 o
   0 -13   8        3.68        3.01      5.94 o
 -12 -12   8        0.49       -0.31      2.29 o
 -11 -12   8        1.48        3.77      2.80 o
 -10 -12   8       18.85       13.82      4.76 o
  -9 -12   8       36.21       33.34      6.98 o
  -8 -12   8       32.10       29.39      7.08 o
  -7 -12   8        0.46        0.67      3.08 o
  -6 -12   8        9.03        7.19      4.01 o
  -5 -12   8        0.00       -2.57      4.41 o
  -4 -12   8        7.53        4.74      4.62 o
  -3 -12   8        0.14        6.35      3.60 o
  -2 -12   8       76.51       90.28      6.97 o
  -1 -12   8       95.09      102.55     11.64 o
   0 -12   8        6.02       11.80      4.48 o
   1 -12   8      131.34      142.80      9.27 o
   2 -12   8        0.67        6.58      5.94 o
 -13 -11   8        0.83       -1.92      2.24 o
 -12 -11   8        0.89        1.59      2.40 o
 -11 -11   8        5.76        3.07      4.35 o
 -10 -11   8        8.13        9.89      2.74 o
  -9 -11   8       15.62       14.90      3.04 o
  -8 -11   8       17.67       20.78      4.48 o
  -7 -11   8        4.50        9.55      5.64 o
  -6 -11   8       26.23       29.77      5.02 o
  -5 -11   8        3.52        0.20      4.13 o
  -4 -11   8       22.09       21.75      6.02 o
  -3 -11   8        1.15        1.21      2.80 o
  -2 -11   8        8.37        5.37      5.46 o
  -1 -11   8        1.63        2.20      3.06 o
   0 -11   8       66.95       64.00      5.14 o
   1 -11   8      175.25      178.39      9.74 o
   2 -11   8        0.94       -2.70      2.94 o
   3 -11   8       17.25       14.89      6.54 o
   4 -11   8      109.32      110.82     12.76 o
 -13 -10   8        6.49       12.75      2.83 o
 -12 -10   8        0.70        1.48      2.27 o
 -11 -10   8       12.79       14.57      3.95 o
 -10 -10   8        0.62        1.90      2.32 o
  -9 -10   8       10.05       11.33      2.79 o
  -8 -10   8        0.35        0.94      2.14 o
  -7 -10   8       27.60       27.46      3.41 o
  -6 -10   8      100.52       89.49      4.57 o
  -5 -10   8        9.96       10.36      4.41 o
  -4 -10   8       30.93       39.26      6.96 o
  -3 -10   8       19.38       19.15      3.69 o
  -2 -10   8      104.36      106.99      5.68 o
  -1 -10   8      154.85      155.03      7.46 o
   0 -10   8        0.01       -1.54      2.21 o
   1 -10   8      120.77      130.53      6.58 o
   2 -10   8       82.91       98.77      7.32 o
   3 -10   8       81.20       94.73      7.83 o
   4 -10   8        1.71       -4.98      4.98 o
   5 -10   8       29.74       19.31      6.94 o
 -14  -9   8        0.05        0.54      2.68 o
 -13  -9   8        0.09       -0.19      1.96 o
 -12  -9   8        6.77        5.30      3.94 o
 -11  -9   8       15.58       18.92      2.88 o
 -10  -9   8       13.18       20.72      2.96 o
  -9  -9   8       26.95       28.63      3.18 o
  -8  -9   8        8.11        6.67      2.32 o
  -7  -9   8       21.80       27.44      3.18 o
  -6  -9   8      169.27      169.03      5.39 o
  -5  -9   8      161.81      158.71      9.32 o
  -4  -9   8       36.91       41.17      4.19 o
  -3  -9   8      124.53      124.04      5.52 o
  -2  -9   8      404.43      413.07     11.04 o
  -1  -9   8      104.86      114.43      5.66 o
   0  -9   8        0.24       -0.52      2.14 o
   1  -9   8       35.75       39.49      3.84 o
   2  -9   8        2.91       -1.79      2.59 o
   3  -9   8      315.10      313.82     12.52 o
   4  -9   8      231.46      246.05     11.19 o
   5  -9   8        1.64       -4.01      4.01 o
   6  -9   8       79.09       76.42      9.87 o
 -14  -8   8        0.12        2.54      2.08 o
 -13  -8   8        0.95        0.79      2.00 o
 -12  -8   8        1.18        0.92      1.97 o
 -11  -8   8        5.57        7.39      2.28 o
 -10  -8   8        2.28        4.01      2.01 o
  -9  -8   8        2.20        2.19      1.88 o
  -8  -8   8        2.86        2.43      1.92 o
  -7  -8   8       67.02       66.09      4.54 o
  -6  -8   8       48.52       48.19      2.69 o
  -5  -8   8        1.07        3.19      1.38 o
  -4  -8   8      413.82      420.10      7.70 o
  -3  -8   8       16.90       15.11      3.50 o
  -2  -8   8      364.24      355.94      9.61 o
  -1  -8   8       52.78       45.68      3.62 o
   0  -8   8        7.67        9.42      2.44 o
   1  -8   8        2.64        0.67      1.48 o
   2  -8   8       24.14       29.02      2.97 o
   3  -8   8        1.24       -2.93      5.44 o
   4  -8   8      120.34      129.72     19.21 o
   5  -8   8        0.06        2.49      2.99 o
   6  -8   8       50.59       46.44      8.07 o
   7  -8   8        0.53        2.17      5.66 o
 -14  -7   8        0.00        0.65      1.81 o
 -13  -7   8       21.50       23.24      2.36 o
 -12  -7   8       15.17       23.56      3.26 o
 -11  -7   8       11.16       14.43      3.57 o
 -10  -7   8       11.20       10.89      2.12 o
  -9  -7   8       28.65       31.06      3.26 o
  -8  -7   8      358.62      364.41      7.99 o
  -7  -7   8       16.83       19.52      1.87 o
  -6  -7   8        6.69        4.52      1.17 o
  -5  -7   8       19.51       22.11      1.67 o
  -4  -7   8      323.74      319.56      5.27 o
  -3  -7   8     1410.38     1398.71     22.61 o
  -2  -7   8        5.02        4.34      1.49 o
  -1  -7   8      199.32      191.54      5.45 o
   0  -7   8        0.80       -0.96      1.19 o
   1  -7   8      164.82      177.79      9.47 o
   2  -7   8        6.00        0.67      1.59 o
   3  -7   8       45.45       45.35      2.95 o
   4  -7   8       21.68       22.18      5.02 o
   5  -7   8        8.93        8.60      5.66 o
   6  -7   8      278.31      289.45     19.83 o
   7  -7   8       52.15       51.09      8.23 o
   8  -7   8        7.89        2.49      5.06 o
 -14  -6   8        0.85        2.28      1.91 o
 -13  -6   8       17.44       17.78      2.17 o
 -12  -6   8        3.37        3.84      1.64 o
 -11  -6   8        0.10       -0.08      1.63 o
 -10  -6   8        2.02        2.23      1.65 o
  -9  -6   8       83.63       77.62      5.17 o
  -8  -6   8      115.56      103.10      3.84 o
  -7  -6   8        0.87        0.12      1.05 o
  -6  -6   8      168.73      173.98      5.35 o
  -5  -6   8        6.33        6.33      0.95 o
  -4  -6   8       69.62       67.10      2.16 o
  -3  -6   8       69.50       70.40      2.35 o
  -2  -6   8      283.95      292.20      5.41 o
  -1  -6   8      952.10      950.67     12.80 o
   0  -6   8      784.47      762.43     10.83 o
   1  -6   8       24.64       23.66      1.93 o
   2  -6   8        4.60        2.33      1.11 o
   3  -6   8        7.49        4.84      1.17 o
   4  -6   8       22.36       19.21      2.24 o
   5  -6   8        0.00       -1.27      1.27 o
   6  -6   8       45.22       48.18      4.83 o
   7  -6   8       59.19       71.45      5.58 o
   8  -6   8       14.88       15.41      6.18 o
   9  -6   8       42.53       32.35      7.30 o
 -14  -5   8       11.89       13.70      2.69 o
 -13  -5   8        0.50        1.04      1.48 o
 -12  -5   8        0.93        1.47      1.47 o
 -11  -5   8       10.60       14.42      2.39 o
 -10  -5   8       17.64       21.01      2.39 o
  -9  -5   8       29.78       29.98      2.67 o
  -8  -5   8      672.15      668.91      9.92 o
  -7  -5   8       18.16       19.12      1.41 o
  -6  -5   8       79.32       81.15      2.31 o
  -5  -5   8       48.41       48.05      1.54 o
  -4  -5   8       19.32       22.78      1.14 o
  -3  -5   8        3.82        1.73      0.85 o
  -2  -5   8       46.05       39.24      1.49 o
  -1  -5   8     1061.84     1038.26     14.52 o
   0  -5   8      711.71      688.61      8.95 o
   1  -5   8      298.41      302.13      5.04 o
   2  -5   8      692.31      658.58      8.77 o
   3  -5   8       26.86       32.91      1.92 o
   4  -5   8        0.03       -0.44      1.04 o
   5  -5   8        1.85        1.07      1.15 o
   6  -5   8        4.14        5.31      1.54 o
   7  -5   8        0.22       -1.20      1.68 o
   8  -5   8       80.68       81.26      4.72 o
   9  -5   8       73.72       67.75      8.59 o
 -14  -4   8        2.39        7.23      2.23 o
 -13  -4   8       41.62       55.32      4.76 o
 -12  -4   8       10.72       11.19      1.83 o
 -11  -4   8        5.88        5.66      1.66 o
 -10  -4   8        6.43        6.59      1.53 o
  -9  -4   8       17.56       13.67      2.11 o
  -8  -4   8       32.92       29.00      1.76 o
  -7  -4   8        7.67        6.35      1.05 o
  -6  -4   8       95.27       95.44      2.10 o
  -5  -4   8      126.53      130.22      2.10 o
  -4  -4   8       28.71       28.06      1.11 o
  -3  -4   8      113.08      117.49      2.19 o
  -2  -4   8      252.44      268.03      3.84 o
  -1  -4   8      346.40      334.84      5.28 o
   0  -4   8       96.96      107.07      2.46 o
   1  -4   8      411.99      369.25      4.92 o
   2  -4   8     1226.65     1174.58     12.89 o
   3  -4   8      132.81      119.33      2.98 o
   4  -4   8        2.19        2.65      0.94 o
   5  -4   8        1.60        0.01      1.07 o
   6  -4   8        5.99        2.17      1.26 o
   7  -4   8       56.34       57.96      3.63 o
   8  -4   8        4.53        7.01      2.10 o
   9  -4   8       48.36       44.60      3.27 o
  10  -4   8        6.37       10.93      3.25 o
 -14  -3   8       11.60        8.58      2.66 o
 -13  -3   8        0.24        1.62      1.76 o
 -12  -3   8       34.73       34.05      2.53 o
 -11  -3   8        0.01       -1.25      1.25 o
 -10  -3   8        3.59        7.05      1.57 o
  -9  -3   8        4.67        2.82      1.00 o
  -8  -3   8       67.85       66.97      2.38 o
  -7  -3   8       29.03       35.76      1.64 o
  -6  -3   8       83.82       79.31      1.85 o
  -5  -3   8       70.93       65.13      1.40 o
  -4  -3   8       38.99       45.41      1.26 o
  -3  -3   8      267.00      291.68      3.90 o
  -2  -3   8        9.26       10.58      0.85 o
  -1  -3   8      232.84      216.05      4.11 o
   0  -3   8       22.54       22.58      1.21 o
   1  -3   8      590.21      558.90      6.45 o
   2  -3   8     2352.02     2346.25     23.55 o
   3  -3   8      390.81      387.33      5.41 o
   4  -3   8      298.17      292.55      4.54 o
   5  -3   8      416.49      403.73      6.86 o
   6  -3   8      235.90      239.39      6.88 o
   7  -3   8        0.03       -1.05      1.05 o
   8  -3   8        2.42        1.47      1.63 o
   9  -3   8       21.36       25.54      2.52 o
  10  -3   8        2.02        3.44      1.44 o
  11  -3   8       66.98       78.53      5.76 o
 -13  -2   8      105.05      118.72      7.04 o
 -12  -2   8       24.10       24.51      2.48 o
 -11  -2   8        5.76        7.01      1.68 o
 -10  -2   8       55.39       61.67      2.93 o
  -9  -2   8       28.54       29.64      1.64 o
  -8  -2   8        0.01        1.47      0.92 o
  -7  -2   8        1.33        0.83      0.65 o
  -6  -2   8       20.34       22.63      1.14 o
  -5  -2   8        4.64        5.42      0.59 o
  -4  -2   8       53.50       58.34      1.34 o
  -3  -2   8      406.84      405.43      4.66 o
  -2  -2   8       51.30       54.78      1.62 o
  -1  -2   8       85.69       81.35      2.28 o
   0  -2   8      618.66      674.03      7.75 o
   1  -2   8      747.88      797.25      8.97 o
   2  -2   8      571.90      568.42      6.88 o
   3  -2   8       13.06       11.29      1.03 o
   4  -2   8     1923.44     1937.76     19.72 o
   5  -2   8      214.94      193.69      5.04 o
   6  -2   8      582.22      574.22      7.21 o
   7  -2   8        7.29        4.96      1.05 o
   8  -2   8        8.62        7.85      1.73 o
   9  -2   8        0.01        0.33      1.51 o
  10  -2   8        3.60        1.14      2.32 o
  11  -2   8        0.96        1.41      2.30 o
 -13  -1   8        0.56       -0.56      2.12 o
 -12  -1   8        4.63        9.42      2.38 o
 -11  -1   8       11.09        9.43      2.41 o
 -10  -1   8      170.70      166.74      8.46 o
  -9  -1   8       47.41       45.87      2.51 o
  -8  -1   8      107.64      103.25      3.44 o
  -7  -1   8       34.19       36.00      1.45 o
  -6  -1   8        2.72        2.43      0.68 o
  -5  -1   8      220.18      243.52      3.18 o
  -4  -1   8       41.15       42.28      1.19 o
  -3  -1   8      112.90      108.57      1.92 o
  -2  -1   8       33.63       33.54      1.18 o
  -1  -1   8      881.35      962.65     10.95 o
   0  -1   8     2254.48     2389.42     25.31 o
   1  -1   8      249.01      300.43      4.16 o
   2  -1   8      105.73       83.50      1.94 o
   3  -1   8      110.51      109.91      2.29 o
   4  -1   8      778.02      818.08      9.19 o
   5  -1   8     1677.11     1666.00     17.09 o
   6  -1   8      141.67      144.74      2.81 o
   7  -1   8      305.75      294.19      4.85 o
   8  -1   8        0.37       -0.88      1.11 o
   9  -1   8        5.97        5.70      1.28 o
  10  -1   8       13.82       14.07      2.83 o
  11  -1   8       33.59       42.31      3.94 o
  12  -1   8        0.90       -2.16      2.16 o
 -13   0   8        9.19        8.80      2.89 o
 -12   0   8        1.47       -0.45      2.31 o
 -11   0   8       35.16       35.85      4.50 o
 -10   0   8      143.25      157.19      5.74 o
  -9   0   8       24.03       30.82      1.93 o
  -8   0   8       17.36       21.14      1.63 o
  -7   0   8      127.44      146.56      2.96 o
  -6   0   8       57.38       61.47      1.90 o
  -5   0   8       11.14       12.65      0.74 o
  -4   0   8        6.87        6.74      0.59 o
  -3   0   8       37.54       36.16      1.06 o
  -2   0   8       13.60       19.61      0.83 o
  -1   0   8     2359.42     2421.44     21.47 o
   0   0   8     2252.37     2246.37     22.29 o
   1   0   8        2.25        8.32      1.04 o
   2   0   8       41.49       42.78      1.34 o
   3   0   8        0.84       -0.08      0.56 o
   4   0   8      491.58      483.31      5.90 o
   5   0   8      315.52      313.45      4.32 o
   6   0   8      189.57      188.68      3.11 o
   7   0   8      958.16      949.56     18.54 o
   8   0   8      295.25      282.10      5.85 o
   9   0   8       72.26       67.15      3.37 o
  10   0   8       13.30       11.22      2.03 o
  11   0   8       18.44       17.91      2.36 o
  12   0   8        5.71        4.60      2.36 o
 -12   1   8       16.77       22.25      3.45 o
 -11   1   8        9.32       14.14      4.17 o
 -10   1   8       13.78       11.70      2.17 o
  -9   1   8        0.05       -0.27      1.55 o
  -8   1   8      400.54      406.44      7.49 o
  -7   1   8      466.86      470.29     11.10 o
  -6   1   8       20.08       21.63      1.28 o
  -5   1   8      127.90      127.25      1.96 o
  -4   1   8       36.20       37.63      1.31 o
  -3   1   8      109.96      108.30      1.84 o
  -2   1   8       27.89       33.00      1.00 o
  -1   1   8      920.47      888.01      8.21 o
   0   1   8     3291.01     3353.81     38.30 o
   1   1   8      300.41      333.23      5.18 o
   2   1   8      544.44      604.77      8.14 o
   3   1   8       30.89       37.54      1.51 o
   4   1   8      246.84      234.53      4.03 o
   5   1   8       10.29       12.32      0.99 o
   6   1   8       16.11       16.15      1.05 o
   7   1   8      709.66      718.82     11.76 o
   8   1   8       56.14       59.88      2.60 o
   9   1   8      271.64      269.28      6.81 o
  10   1   8      189.62      182.10      5.49 o
  11   1   8        2.05        2.21      1.59 o
  12   1   8        8.85        8.54      1.95 o
  13   1   8        0.43        3.66      2.79 o
 -12   2   8       25.11       26.58      4.96 o
 -11   2   8       26.93       29.12      7.41 o
 -10   2   8       44.43       43.47      2.53 o
  -9   2   8       11.47        9.35      3.73 o
  -8   2   8      136.36      132.85      3.83 o
  -7   2   8      139.77      142.68      4.07 o
  -6   2   8       40.98       49.86      2.29 o
  -5   2   8      468.19      473.79      5.68 o
  -4   2   8       59.94       59.54      1.42 o
  -3   2   8      272.46      282.95      3.38 o
  -2   2   8      133.29      141.22      2.43 o
  -1   2   8      815.24      813.47      7.99 o
   0   2   8       71.32       84.80      2.10 o
   1   2   8      549.94      615.59      7.05 o
   2   2   8       58.06       71.21      2.36 o
   3   2   8       11.75       14.63      1.52 o
   4   2   8       13.79       18.28      1.12 o
   5   2   8      104.70      114.72      3.00 o
   6   2   8       70.44       76.10      2.26 o
   7   2   8      337.61      332.79      6.16 o
   8   2   8       69.05       68.28      2.42 o
   9   2   8      176.87      173.53      5.08 o
  10   2   8       98.19      103.29      4.12 o
  11   2   8       38.02       39.52      2.64 o
  12   2   8        1.54        0.80      1.74 o
  13   2   8       25.51       21.25      2.82 o
 -12   3   8        8.44        4.93      4.09 o
 -11   3   8       52.76       58.95      5.06 o
 -10   3   8        1.82       -0.09      1.54 o
  -9   3   8       18.20       20.29      3.55 o
  -8   3   8       41.82       49.77      4.03 o
  -7   3   8      265.63      270.06      7.12 o
  -6   3   8      592.44      591.66      8.61 o
  -5   3   8      368.27      355.52      4.29 o
  -4   3   8      792.02      780.10      7.52 o
  -3   3   8       15.82       14.17      0.92 o
  -2   3   8       10.86       14.27      0.89 o
  -1   3   8      236.83      258.88      3.40 o
   0   3   8      398.55      429.50      5.11 o
   1   3   8       19.02       21.40      1.12 o
   2   3   8        8.88       15.10      1.00 o
   3   3   8       40.56       41.52      1.44 o
   4   3   8      526.39      557.64      6.97 o
   5   3   8      373.43      389.53      6.04 o
   6   3   8       16.36       17.14      1.22 o
   7   3   8       93.72       89.71      3.17 o
   8   3   8       37.59       43.28      3.09 o
   9   3   8      129.88      140.04      4.33 o
  10   3   8      194.88      202.83      5.46 o
  11   3   8        0.75        1.00      2.28 o
  12   3   8       58.22       60.81      3.10 o
  13   3   8       77.24       79.92      4.25 o
 -11   4   8       11.38        3.78      3.33 o
 -10   4   8       18.95       21.64      2.38 o
  -9   4   8       14.87       14.83      2.31 o
  -8   4   8       13.80       12.41      2.95 o
  -7   4   8       35.37       36.94      2.84 o
  -6   4   8       42.38       47.13      2.73 o
  -5   4   8      880.58      896.91     10.12 o
  -4   4   8      280.16      281.79      4.09 o
  -3   4   8      185.26      181.20      2.92 o
  -2   4   8      438.74      431.83      5.07 o
  -1   4   8        9.09        7.88      0.77 o
   0   4   8       22.59       16.87      1.04 o
   1   4   8       13.18       10.93      1.04 o
   2   4   8        8.04       12.39      0.81 o
   3   4   8      180.78      198.42      3.13 o
   4   4   8      458.84      467.21      6.30 o
   5   4   8        6.28        8.64      0.84 o
   6   4   8        5.04        3.55      0.79 o
   7   4   8        0.16       -0.83      0.83 o
   8   4   8        0.14       -1.51      1.51 o
   9   4   8      209.24      207.71     11.32 o
  10   4   8       64.85       60.90      2.94 o
  11   4   8        6.09        6.29      1.89 o
  12   4   8      129.94      143.42      4.52 o
  13   4   8        0.99       -1.48      1.48 o
  14   4   8       39.21       42.40      3.10 o
 -10   5   8       24.24       20.01      4.10 o
  -9   5   8       50.31       53.64      3.75 o
  -8   5   8        2.91        2.09      2.44 o
  -7   5   8       54.26       54.47      4.80 o
  -6   5   8       31.50       25.17      2.65 o
  -5   5   8      136.12      145.96      3.52 o
  -4   5   8       39.31       44.43      1.77 o
  -3   5   8      434.55      416.00      5.79 o
  -2   5   8     1760.77     1695.17     15.76 o
  -1   5   8       77.07       68.02      1.82 o
   0   5   8       80.84       89.32      2.16 o
   1   5   8        3.16        3.59      0.67 o
   2   5   8       97.15       94.43      2.05 o
   3   5   8       48.30       65.80      1.68 o
   4   5   8        3.83        2.05      0.69 o
   5   5   8        2.34        2.13      0.69 o
   6   5   8      135.12      138.27      2.74 o
   7   5   8      368.23      351.05      5.83 o
   8   5   8      544.79      537.63     14.40 o
   9   5   8       18.05       15.30      1.70 o
  10   5   8       47.17       48.83      3.26 o
  11   5   8        6.18        4.81      1.56 o
  12   5   8       12.18       10.37      1.72 o
  13   5   8       36.85       33.76      4.37 o
  14   5   8       52.39       61.57      5.90 o
 -10   6   8        0.30       -1.32      4.70 o
  -9   6   8       14.31       19.47      5.90 o
  -8   6   8        8.74        9.05      2.42 o
  -7   6   8       50.90       55.18      8.03 o
  -6   6   8        9.22        8.73      2.18 o
  -5   6   8      157.34      162.74      9.44 o
  -4   6   8       18.91       26.02      1.89 o
  -3   6   8      226.38      191.56      4.15 o
  -2   6   8      838.21      777.93      9.35 o
  -1   6   8       44.97       51.93      2.44 o
   0   6   8      103.61       92.88      2.18 o
   1   6   8      259.24      249.32      3.72 o
   2   6   8      208.54      238.41      3.83 o
   3   6   8      104.48       95.65      2.12 o
   4   6   8        1.47        1.26      0.69 o
   5   6   8        1.02        1.21      0.66 o
   6   6   8      128.36      125.26      2.92 o
   7   6   8      281.65      291.76      5.26 o
   8   6   8      479.48      472.25      8.79 o
   9   6   8       44.06       45.27      2.42 o
  10   6   8       58.48       60.03      2.79 o
  11   6   8        9.07        8.86      2.41 o
  12   6   8       23.57       27.03      4.25 o
  13   6   8       19.29       20.39      2.38 o
  14   6   8        4.46        4.31      2.21 o
  -9   7   8       54.74       59.36      8.75 o
  -8   7   8        1.02        7.95      5.02 o
  -7   7   8       31.16       27.89      6.30 o
  -6   7   8       52.15       61.34      9.85 o
  -5   7   8       11.82       12.32      4.82 o
  -4   7   8       66.66       72.81      3.81 o
  -3   7   8        1.54        4.88      1.50 o
  -2   7   8      321.13      345.84      8.38 o
  -1   7   8       10.16        6.60      1.32 o
   0   7   8     1318.20     1259.19     16.13 o
   1   7   8      488.68      463.20      6.69 o
   2   7   8       16.73       16.31      1.30 o
   3   7   8       56.49       60.89      1.93 o
   4   7   8       86.59       86.44      2.24 o
   5   7   8       42.40       46.71      1.66 o
   6   7   8       91.90      103.51      3.43 o
   7   7   8      241.37      224.71      4.20 o
   8   7   8      232.70      227.58      4.82 o
   9   7   8       47.84       46.40      2.50 o
  10   7   8       95.36      103.07      5.23 o
  11   7   8        0.22       -1.16      1.22 o
  12   7   8       20.32       18.90      2.39 o
  13   7   8        1.59        2.65      2.45 o
  14   7   8        0.27        0.47      2.01 o
  -8   8   8        8.23        7.83      5.46 o
  -7   8   8       10.46       11.19      3.33 o
  -6   8   8       46.00       46.60      7.26 o
  -5   8   8        9.38       12.80      4.90 o
  -4   8   8       66.23       66.18      7.79 o
  -3   8   8      140.25      132.32      5.25 o
  -2   8   8      304.48      284.33      7.91 o
  -1   8   8        0.02        0.94      1.69 o
   0   8   8      363.72      335.63      7.60 o
   1   8   8      490.14      479.67      7.75 o
   2   8   8      313.86      323.11      5.45 o
   3   8   8      267.92      284.94      5.07 o
   4   8   8       13.92       16.43      1.36 o
   5   8   8      304.97      296.49      4.60 o
   6   8   8       34.94       28.52      1.56 o
   7   8   8       42.33       32.52      2.05 o
   8   8   8      143.82      132.04      3.68 o
   9   8   8       84.58       81.75      3.32 o
  10   8   8        3.05        0.67      1.31 o
  11   8   8        3.19        4.84      2.19 o
  12   8   8        3.81        0.78      1.52 o
  13   8   8       38.65       40.48      4.09 o
  14   8   8        0.44        1.16      2.33 o
  -7   9   8       81.42       98.33     10.72 o
  -6   9   8        0.44        3.01      3.07 o
  -5   9   8        0.07        1.53      4.13 o
  -4   9   8        1.34        6.70      4.58 o
  -3   9   8       44.58       36.27      3.45 o
  -2   9   8        6.79        8.59      2.16 o
  -1   9   8       18.11       21.71      2.73 o
   0   9   8      249.98      260.80      9.83 o
   1   9   8      323.77      325.61     11.07 o
   2   9   8     1120.30     1111.30     22.45 o
   3   9   8      565.84      550.60      9.57 o
   4   9   8      147.98      142.64      4.72 o
   5   9   8        0.53        0.97      1.13 o
   6   9   8       23.20       20.79      1.99 o
   7   9   8       72.19       67.25      3.23 o
   8   9   8      138.51      136.81      4.44 o
   9   9   8        2.29       -0.53      1.52 o
  10   9   8        3.26        2.64      1.53 o
  11   9   8        0.30       -0.44      1.46 o
  12   9   8       11.78       15.08      2.13 o
  13   9   8        9.06       11.83      2.15 o
  14   9   8        8.25        3.39      2.58 o
  -6  10   8       69.74       86.89     10.23 o
  -5  10   8       10.64       10.27      5.74 o
  -4  10   8        4.74        2.01      4.90 o
  -3  10   8        4.92       -3.93      4.17 o
  -2  10   8       36.51       34.52      4.62 o
  -1  10   8       26.48       27.23      4.10 o
   0  10   8       48.53       45.44      8.79 o
   1  10   8        1.49        0.82      2.66 o
   2  10   8       71.85       81.65      5.61 o
   3  10   8      428.32      422.57     10.90 o
   4  10   8      184.83      183.92      4.89 o
   5  10   8      103.12      109.21      4.28 o
   6  10   8       74.52       78.47      3.49 o
   7  10   8       18.28       18.80      2.62 o
   8  10   8       15.08       15.52      2.53 o
   9  10   8        1.09       -1.23      1.79 o
  10  10   8       23.41       27.62      2.43 o
  11  10   8       70.44       73.46      3.56 o
  12  10   8       42.65       43.03      2.86 o
  13  10   8        0.06        0.99      1.90 o
  14  10   8        1.57        1.97      3.89 o
  -5  11   8       88.68      112.58     12.16 o
  -4  11   8      129.74      145.61     12.56 o
  -3  11   8       24.35       43.55      8.03 o
  -2  11   8        0.03       -4.21      4.21 o
  -1  11   8        3.09        0.25      6.50 o
   0  11   8       49.07       55.59      5.38 o
   1  11   8      105.92      104.79     14.75 o
   2  11   8       25.19       22.02      3.96 o
   3  11   8      169.92      171.31      9.99 o
   4  11   8        5.43        7.24      2.43 o
   5  11   8      177.37      185.84      7.84 o
   6  11   8      145.51      143.46      5.90 o
   7  11   8        0.17        0.42      1.89 o
   8  11   8       17.44       14.99      2.60 o
   9  11   8        0.93       -0.19      1.95 o
  10  11   8       10.75       10.03      2.50 o
  11  11   8        1.00        2.96      2.35 o
  12  11   8        0.58       -0.95      2.04 o
  13  11   8        0.07        2.57      1.77 o
  14  11   8        1.82        2.53      2.73 o
  -4  12   8       70.98       79.23     11.08 o
  -3  12   8        4.85       13.57      6.42 o
  -2  12   8       28.25       19.75      6.66 o
  -1  12   8        9.30        8.96      3.74 o
   0  12   8        0.89       -1.27      4.27 o
   1  12   8        3.80        0.74      3.22 o
   2  12   8        0.51       -2.61      2.61 o
   3  12   8       31.48       29.01      3.64 o
   4  12   8        1.43        3.20      3.19 o
   5  12   8       77.57       69.04      5.98 o
   6  12   8      159.86      167.22      8.70 o
   7  12   8        9.79       15.92      3.55 o
   8  12   8       42.51       60.96      6.76 o
   9  12   8       11.31       13.38      2.88 o
  10  12   8       17.61       26.29      3.66 o
  11  12   8        6.70        8.54      2.51 o
  12  12   8        0.36        3.74      2.52 o
  13  12   8        5.79        6.18      2.52 o
  -3  13   8       31.92       19.18      7.83 o
  -2  13   8       59.05       57.06      6.68 o
  -1  13   8       37.82       42.22      8.43 o
   0  13   8        3.72       -3.14      3.14 o
   1  13   8        3.38        0.30      7.16 o
   2  13   8        0.19       -2.99      2.99 o
   3  13   8       18.57       21.98      4.47 o
   4  13   8       27.89       29.18      6.86 o
   5  13   8        5.17        2.92      3.79 o
   6  13   8       30.15       30.79      4.88 o
   7  13   8        6.95       10.12      3.95 o
   8  13   8       52.54       40.00      5.31 o
   9  13   8        0.57        5.99      2.69 o
  10  13   8       22.65       30.79      3.72 o
  11  13   8        4.50        4.33      2.59 o
  12  13   8        4.50        1.80      5.70 o
  13  13   8        1.57        3.07      2.44 o
  -1  14   8       50.75       52.22      9.23 o
   0  14   8        0.09        4.38      3.66 o
   1  14   8       20.46       21.49      4.79 o
   2  14   8       15.45       12.47      4.38 o
   3  14   8        0.02       -2.33      4.29 o
   4  14   8       15.45       23.04      6.58 o
   5  14   8        7.65       12.40      5.90 o
   6  14   8       14.26       15.17      5.98 o
   7  14   8        7.68        1.16      4.25 o
   8  14   8       51.54       65.62      7.77 o
   9  14   8       53.36       63.00      6.60 o
  10  14   8       32.38       49.47      8.55 o
  11  14   8        2.05        1.53      2.62 o
  12  14   8        0.04       -0.82      2.48 o
   1  15   8       43.97       57.66      6.63 o
   2  15   8        1.08        0.88      5.10 o
   3  15   8        3.41        5.74      5.66 o
   4  15   8        6.19       -4.21      4.90 o
   5  15   8        0.77        7.02      5.50 o
   6  15   8        1.91        5.22      5.06 o
   7  15   8        2.30        4.17      4.86 o
   8  15   8        3.96       -0.40      4.66 o
   9  15   8        4.04        5.50      5.10 o
  10  15   8      127.09      151.67     12.52 o
  11  15   8       16.40       21.15      6.30 o
   4  16   8        0.97       -0.56      5.58 o
   5  16   8        1.07       -4.82      5.06 o
   6  16   8        4.00        1.28      4.78 o
   7  16   8        4.40        4.58      5.22 o
   8  16   8        0.37       -3.41      4.37 o
  -9 -14   9        0.02        2.16      3.90 o
  -8 -14   9        3.22        3.90      4.34 o
  -7 -14   9        7.00       15.65      5.03 o
  -6 -14   9       15.99       18.77      5.55 o
  -5 -14   9       37.50       45.55      8.87 o
  -4 -14   9        6.29        8.83      5.98 o
  -3 -14   9        0.13        3.09      6.18 o
 -10 -13   9       11.42       11.91      4.52 o
  -9 -13   9        1.50        0.50      3.58 o
  -8 -13   9        0.01        0.24      4.58 o
  -7 -13   9       13.08        9.22      4.44 o
  -6 -13   9        3.15        0.77      3.99 o
  -5 -13   9       68.99       77.42      9.75 o
  -4 -13   9        2.34        8.35      5.50 o
  -3 -13   9        9.67       10.68      5.98 o
  -2 -13   9       13.06        9.95      5.86 o
  -1 -13   9       17.18       24.52      5.06 o
   0 -13   9       38.46       49.69      9.47 o
 -12 -12   9        3.01        4.90      2.88 o
 -11 -12   9       22.19       24.23      5.05 o
 -10 -12   9       17.97        9.85     12.06 o
  -9 -12   9        5.69        9.55      4.72 o
  -8 -12   9        6.55        2.20      3.60 o
  -7 -12   9        0.00       -2.92      2.92 o
  -6 -12   9        1.53        2.00      3.96 o
  -5 -12   9       12.51       15.13      5.90 o
  -4 -12   9        7.06        6.30      5.02 o
  -3 -12   9       53.53       61.17      8.75 o
  -2 -12   9       36.96       42.96     10.86 o
  -1 -12   9       13.80       22.21      4.91 o
   0 -12   9        0.05        2.77      5.30 o
   1 -12   9        2.15        5.42      5.90 o
   2 -12   9       27.10       33.63      8.47 o
 -12 -11   9       26.49       31.87      3.83 o
 -11 -11   9        0.30        2.48      3.12 o
 -10 -11   9        1.10        0.27      2.39 o
  -9 -11   9        0.07       -2.84      2.84 o
  -8 -11   9        0.72       -1.19      2.99 o
  -7 -11   9        7.76        6.33      4.01 o
  -6 -11   9       50.64       42.66      5.76 o
  -5 -11   9        0.34       -3.05      3.05 o
  -4 -11   9       11.89       10.92      4.94 o
  -3 -11   9       48.52       51.76      7.85 o
  -2 -11   9      103.74      114.33      7.56 o
  -1 -11   9        0.63       -1.55      3.26 o
   0 -11   9      117.99      123.20     10.85 o
   1 -11   9        0.10        0.26      3.18 o
   2 -11   9       50.58       55.87      6.82 o
   3 -11   9        1.86        8.07      6.38 o
 -13 -10   9        1.05        1.25      2.36 o
 -12 -10   9        0.66        3.10      2.34 o
 -11 -10   9       21.81       28.49      3.58 o
 -10 -10   9       10.01        5.64      2.51 o
  -9 -10   9       51.09       51.26      4.31 o
  -8 -10   9       25.37       18.09      3.21 o
  -7 -10   9        0.01       -1.73      2.79 o
  -6 -10   9        0.95       -2.20      2.99 o
  -5 -10   9        0.36        8.83      4.09 o
  -4 -10   9       39.08       44.53      5.34 o
  -3 -10   9        0.00        0.23      2.60 o
  -2 -10   9       11.45        9.79      3.51 o
  -1 -10   9       14.80        8.18      2.93 o
   0 -10   9      135.22      137.46      6.67 o
   1 -10   9       14.24        9.06      3.15 o
   2 -10   9       55.41       47.04      5.78 o
   3 -10   9       78.15       77.42      9.13 o
   4 -10   9       13.83       23.80      7.91 o
 -13  -9   9        6.55        6.85      2.59 o
 -12  -9   9        5.01        4.68      2.39 o
 -11  -9   9        1.56        0.86      2.93 o
 -10  -9   9       28.13       36.42      3.63 o
  -9  -9   9       15.89       20.22      3.03 o
  -8  -9   9        0.39       -0.64      2.08 o
  -7  -9   9       16.31       17.60      2.91 o
  -6  -9   9       31.09       26.23      2.86 o
  -5  -9   9        0.42       -0.19      2.11 o
  -4  -9   9       22.24       24.83      5.22 o
  -3  -9   9        4.40        3.12      4.17 o
  -2  -9   9       12.06       12.99      2.85 o
  -1  -9   9        1.12       -1.93      2.09 o
   0  -9   9      142.90      146.96      7.56 o
   1  -9   9        9.62        7.38      4.01 o
   2  -9   9       45.17       43.87      5.43 o
   3  -9   9       23.40       22.41      4.58 o
   4  -9   9        5.42        3.83      3.43 o
   5  -9   9       68.07       75.34     10.15 o
   6  -9   9        0.08        1.36      5.14 o
 -13  -8   9        1.10        5.06      2.24 o
 -12  -8   9        1.50        2.75      2.12 o
 -11  -8   9        1.33        1.65      2.07 o
 -10  -8   9       11.59       15.41      5.83 o
  -9  -8   9       86.71       95.31      4.91 o
  -8  -8   9      144.65      147.36      6.05 o
  -7  -8   9       41.32       42.68      3.57 o
  -6  -8   9      130.00      134.11      4.33 o
  -5  -8   9        2.68        2.41      1.40 o
  -4  -8   9        1.09        3.61      1.84 o
  -3  -8   9      154.83      152.41      6.06 o
  -2  -8   9       46.17       51.09      5.53 o
  -1  -8   9       30.94       26.34      3.26 o
   0  -8   9       27.51       26.82      3.25 o
   1  -8   9       20.64       20.59      2.99 o
   2  -8   9      200.16      198.34      7.30 o
   3  -8   9      122.37      129.75      7.79 o
   4  -8   9        1.32       -1.28      2.85 o
   5  -8   9       73.33       71.03     10.64 o
   6  -8   9        0.15        3.81      5.26 o
   7  -8   9       37.55       27.85      7.43 o
 -14  -7   9        3.71        2.70      2.72 o
 -13  -7   9        1.52        6.05      2.90 o
 -12  -7   9        5.91        8.64      2.43 o
 -11  -7   9       12.72       16.43      2.61 o
 -10  -7   9        0.31        0.19      3.13 o
  -9  -7   9        0.36        0.54      2.89 o
  -8  -7   9      261.11      274.53      8.22 o
  -7  -7   9      319.77      320.02      8.94 o
  -6  -7   9      205.12      202.75      5.51 o
  -5  -7   9        1.28        0.22      1.17 o
  -4  -7   9       53.93       51.73      2.51 o
  -3  -7   9       18.41       21.84      2.29 o
  -2  -7   9       42.52       37.49      3.40 o
  -1  -7   9      188.10      191.01      5.62 o
   0  -7   9        5.11        6.12      1.91 o
   1  -7   9       44.87       42.49      2.88 o
   2  -7   9       11.17       11.63      1.92 o
   3  -7   9      178.05      171.55      8.31 o
   4  -7   9       38.51       37.81      7.22 o
   5  -7   9      110.06      107.73      8.29 o
   6  -7   9       52.94       47.12      5.20 o
   7  -7   9       15.48       14.57      6.38 o
   8  -7   9       16.51       21.07      6.74 o
 -14  -6   9        0.13        0.96      1.97 o
 -13  -6   9        8.33        8.28      2.26 o
 -12  -6   9        0.12        0.51      1.56 o
 -11  -6   9        9.99        8.02      2.64 o
 -10  -6   9        3.32        4.28      1.99 o
  -9  -6   9       94.42       87.68      4.46 o
  -8  -6   9        5.89        4.16      1.71 o
  -7  -6   9        0.28        0.68      1.16 o
  -6  -6   9      108.28      112.87      3.35 o
  -5  -6   9       68.37       68.75      2.73 o
  -4  -6   9      158.56      147.14      3.30 o
  -3  -6   9       28.18       22.29      1.79 o
  -2  -6   9        6.19        2.22      1.18 o
  -1  -6   9       10.72       10.66      1.46 o
   0  -6   9      146.79      145.09      4.15 o
   1  -6   9        9.77       16.58      1.77 o
   2  -6   9       20.86       13.17      1.94 o
   3  -6   9       18.00       23.03      4.29 o
   4  -6   9        0.15       -2.18      2.18 o
   5  -6   9      210.71      195.67      8.87 o
   6  -6   9       47.77       48.29      6.50 o
   7  -6   9      109.61      122.43     15.61 o
   8  -6   9       13.17        9.47      5.66 o
 -14  -5   9        0.75        1.04      2.03 o
 -13  -5   9       19.83       24.75      2.46 o
 -12  -5   9       19.88       20.96      2.27 o
 -11  -5   9       11.89       10.41      1.87 o
 -10  -5   9        8.92        8.16      2.53 o
  -9  -5   9        0.33        1.74      1.72 o
  -8  -5   9       81.22       76.83      4.08 o
  -7  -5   9      101.29      103.46      3.00 o
  -6  -5   9       10.64       10.01      0.85 o
  -5  -5   9      198.91      201.44      3.96 o
  -4  -5   9     1115.75     1093.07     11.32 o
  -3  -5   9        2.45        0.33      0.75 o
  -2  -5   9      159.52      147.68      3.07 o
  -1  -5   9      133.49      119.46      3.03 o
   0  -5   9       45.18       36.65      1.88 o
   1  -5   9      272.32      282.51      5.35 o
   2  -5   9      298.97      321.10      5.87 o
   3  -5   9        0.15       -0.46      1.06 o
   4  -5   9        0.62        1.08      1.16 o
   5  -5   9       82.30       88.15      3.43 o
   6  -5   9        3.31        2.50      1.49 o
   7  -5   9       53.40       51.16      4.73 o
   8  -5   9      168.87      173.14     14.39 o
   9  -5   9        1.41        0.36      4.66 o
 -14  -4   9        0.01        0.91      2.09 o
 -13  -4   9        1.96        3.68      1.79 o
 -12  -4   9        0.82        0.52      1.53 o
 -11  -4   9       11.73       12.61      1.93 o
 -10  -4   9       29.31       31.95      3.05 o
  -9  -4   9        0.08       -0.17      2.42 o
  -8  -4   9       69.25       64.57      3.03 o
  -7  -4   9       56.27       52.12      2.48 o
  -6  -4   9       41.18       39.09      1.92 o
  -5  -4   9        9.61       11.04      0.86 o
  -4  -4   9      108.27      109.18      2.32 o
  -3  -4   9      397.20      421.85      5.06 o
  -2  -4   9      356.03      344.78      4.43 o
  -1  -4   9      361.52      349.13      5.38 o
   0  -4   9      109.63      102.67      2.51 o
   1  -4   9      188.04      176.58      3.39 o
   2  -4   9        4.99        5.34      1.14 o
   3  -4   9       14.52        9.65      1.33 o
   4  -4   9       13.25       17.04      1.56 o
   5  -4   9        2.07        1.43      1.19 o
   6  -4   9       89.51       78.66      3.12 o
   7  -4   9       20.95       23.35      2.82 o
   8  -4   9       37.17       33.59      3.16 o
   9  -4   9        0.25        0.22      1.80 o
  10  -4   9       56.51       51.04     12.14 o
 -13  -3   9        3.99        7.16      2.03 o
 -12  -3   9        0.05        0.67      1.64 o
 -11  -3   9       10.07        6.88      1.75 o
 -10  -3   9       10.23        8.83      1.75 o
  -9  -3   9      256.51      239.55      5.00 o
  -8  -3   9       60.57       56.14      2.46 o
  -7  -3   9        0.04       -0.68      0.79 o
  -6  -3   9       19.99       20.87      1.31 o
  -5  -3   9        1.13        0.38      0.53 o
  -4  -3   9      161.83      167.42      2.55 o
  -3  -3   9      116.78      124.71      2.34 o
  -2  -3   9      799.87      752.37      8.81 o
  -1  -3   9      580.20      567.46      7.46 o
   0  -3   9      190.51      190.70      3.36 o
   1  -3   9      734.79      728.59      9.37 o
   2  -3   9      296.76      324.45      5.25 o
   3  -3   9        0.03       -0.80      0.80 o
   4  -3   9       73.03       74.25      2.77 o
   5  -3   9        1.15        2.18      1.08 o
   6  -3   9       16.20       16.75      1.67 o
   7  -3   9       89.18       84.57      6.05 o
   8  -3   9       73.77       77.15      4.11 o
   9  -3   9        4.69        3.46      1.90 o
  10  -3   9       24.81       26.44      2.25 o
  11  -3   9        8.33        4.46      4.62 o
 -13  -2   9        7.70        6.74      2.97 o
 -12  -2   9        4.91        4.27      1.98 o
 -11  -2   9       16.16       19.81      2.21 o
 -10  -2   9       19.06       21.14      2.75 o
  -9  -2   9       61.18       49.68      2.24 o
  -8  -2   9        4.69        5.96      1.26 o
  -7  -2   9        6.75        9.83      1.05 o
  -6  -2   9        4.96        5.34      0.91 o
  -5  -2   9       40.20       39.49      1.49 o
  -4  -2   9      230.75      206.11      2.83 o
  -3  -2   9       23.95       21.73      1.06 o
  -2  -2   9       78.47       76.52      1.99 o
  -1  -2   9     1174.58     1151.36     12.32 o
   0  -2   9      441.44      477.25      6.57 o
   1  -2   9      450.13      453.16      5.91 o
   2  -2   9       17.32       13.35      1.13 o
   3  -2   9      497.15      502.88      6.52 o
   4  -2   9      105.19       95.61      2.41 o
   5  -2   9      334.10      319.55      5.19 o
   6  -2   9       52.53       55.75      2.19 o
   7  -2   9       14.34       14.06      1.50 o
   8  -2   9       16.98       15.06      3.72 o
   9  -2   9        0.17        0.24      1.59 o
  10  -2   9       73.19       75.24      5.28 o
  11  -2   9       16.97       11.03      3.07 o
 -13  -1   9        0.41       -1.26      2.32 o
 -12  -1   9       27.46       37.14      3.84 o
 -11  -1   9       61.35       75.98      3.83 o
 -10  -1   9        0.10        1.09      2.14 o
  -9  -1   9       17.05       18.51      2.01 o
  -8  -1   9        5.09        5.49      1.19 o
  -7  -1   9      110.12      104.24      2.55 o
  -6  -1   9       86.56       80.25      2.26 o
  -5  -1   9        2.28        1.73      0.56 o
  -4  -1   9      124.20      127.27      2.09 o
  -3  -1   9        3.29        3.42      0.60 o
  -2  -1   9        7.37        2.70      0.66 o
  -1  -1   9        6.90       14.57      1.00 o
   0  -1   9     1498.29     1501.93     16.70 o
   1  -1   9     2806.17     2856.42     28.05 o
   2  -1   9      184.83      193.74      3.30 o
   3  -1   9      336.33      309.57      4.48 o
   4  -1   9      235.78      227.56      3.73 o
   5  -1   9        8.47       10.73      1.15 o
   6  -1   9       89.53       80.00      3.09 o
   7  -1   9       31.53       34.25      1.62 o
   8  -1   9        8.53       11.50      3.25 o
   9  -1   9        7.32        9.04      2.58 o
  10  -1   9        0.07       -3.01      4.66 o
  11  -1   9       19.88       19.17      3.83 o
  12  -1   9       19.62       19.90      3.44 o
 -13   0   9       16.93       21.69      4.48 o
 -12   0   9        5.54        6.16      5.70 o
 -11   0   9        0.44        2.08      2.35 o
 -10   0   9       13.02       14.97      3.67 o
  -9   0   9       53.32       54.42      3.21 o
  -8   0   9       59.89       57.44      2.33 o
  -7   0   9       15.53       12.18      1.38 o
  -6   0   9      112.10      111.25      2.66 o
  -5   0   9       60.39       59.45      1.39 o
  -4   0   9       36.21       41.14      1.21 o
  -3   0   9        2.29        1.06      0.52 o
  -2   0   9      272.53      251.97      3.17 o
  -1   0   9      854.62      864.80     16.30 o
   0   0   9      295.91      311.26      4.68 o
   1   0   9        0.22        1.71      0.71 o
   2   0   9      178.89      188.33      3.16 o
   3   0   9      514.60      532.07      6.71 o
   4   0   9      121.43      106.29      2.35 o
   5   0   9      466.89      476.50      6.07 o
   6   0   9      328.92      310.07      4.83 o
   7   0   9        7.04        6.51      1.01 o
   8   0   9       19.66       16.91      1.72 o
   9   0   9        1.67        2.50      1.11 o
  10   0   9       18.40       20.00      2.48 o
  11   0   9        0.00       -0.26      2.09 o
  12   0   9        0.61       -1.76      1.96 o
 -12   1   9        2.61        3.43      2.97 o
 -11   1   9       33.44       40.14      6.48 o
 -10   1   9        6.39        9.34      1.56 o
  -9   1   9       74.83       76.24      9.15 o
  -8   1   9       46.48       49.72      2.42 o
  -7   1   9       19.82       20.75      1.78 o
  -6   1   9       36.70       32.46      1.71 o
  -5   1   9       52.48       50.91      1.33 o
  -4   1   9       95.68       86.92      1.87 o
  -3   1   9        0.61        0.56      0.51 o
  -2   1   9      234.50      241.23      3.06 o
  -1   1   9      289.00      285.26      3.67 o
   0   1   9      182.61      185.16      3.69 o
   1   1   9      893.68      833.76      9.98 o
   2   1   9       33.53       30.35      1.48 o
   3   1   9      357.59      372.13      5.77 o
   4   1   9     1125.36     1119.92     11.93 o
   5   1   9       55.93       48.54      1.59 o
   6   1   9      359.81      341.89      5.13 o
   7   1   9        6.46        4.56      0.93 o
   8   1   9       61.00       59.05      2.56 o
   9   1   9        0.07        0.63      0.91 o
  10   1   9        1.35        1.81      1.62 o
  11   1   9        1.50        0.07      1.66 o
  12   1   9        0.01        1.19      1.83 o
 -12   2   9        4.70       13.06      3.43 o
 -11   2   9       18.06       20.25      3.58 o
 -10   2   9       15.48       11.53      1.87 o
  -9   2   9        2.74       -0.66      2.23 o
  -8   2   9       13.52       14.57      2.82 o
  -7   2   9       83.37       84.87      3.29 o
  -6   2   9      476.73      472.77      7.26 o
  -5   2   9       63.60       61.57      1.58 o
  -4   2   9       89.23       93.90      1.86 o
  -3   2   9        0.02       -0.25      0.55 o
  -2   2   9        4.29        6.52      0.75 o
  -1   2   9       26.42       28.09      1.30 o
   0   2   9      542.76      523.21     12.36 o
   1   2   9       84.06       74.02      2.33 o
   2   2   9      497.42      484.13      7.03 o
   3   2   9        4.35        2.96      0.87 o
   4   2   9       43.95       41.03      1.69 o
   5   2   9      104.25      105.27      2.63 o
   6   2   9      733.37      726.71     11.13 o
   7   2   9        6.58        5.42      0.89 o
   8   2   9      243.22      232.55      5.06 o
   9   2   9       90.32       75.39      3.97 o
  10   2   9       21.04       14.43      2.02 o
  11   2   9       11.82       10.16      1.98 o
  12   2   9        5.65        6.28      2.60 o
  13   2   9        1.90        3.44      2.13 o
 -11   3   9       21.59       21.57      3.94 o
 -10   3   9       53.08       53.90      3.37 o
  -9   3   9        0.04       -1.77      2.30 o
  -8   3   9       16.37       11.56      2.85 o
  -7   3   9       40.14       39.71      2.87 o
  -6   3   9      216.49      238.28      6.72 o
  -5   3   9        6.31        5.61      0.83 o
  -4   3   9       53.93       55.90      1.54 o
  -3   3   9       88.51       98.61      2.08 o
  -2   3   9        6.39        4.69      0.81 o
  -1   3   9      245.71      240.49      3.56 o
   0   3   9        2.07        1.47      0.68 o
   1   3   9        5.11        2.89      0.87 o
   2   3   9       57.51       56.09      1.78 o
   3   3   9      350.47      327.64      4.85 o
   4   3   9      184.86      188.58      3.33 o
   5   3   9        2.91        3.01      0.90 o
   6   3   9      318.54      321.37      5.63 o
   7   3   9       34.75       36.06      2.38 o
   8   3   9      249.20      234.63      5.01 o
   9   3   9      204.39      197.25      5.48 o
  10   3   9       61.34       58.34      3.07 o
  11   3   9       19.25       20.27      2.16 o
  12   3   9        0.79        0.16      1.54 o
  13   3   9       19.92       20.64      2.70 o
 -11   4   9       58.90       65.98      5.76 o
 -10   4   9       56.08       64.90      3.72 o
  -9   4   9        8.09        8.61      3.13 o
  -8   4   9      186.18      183.39      7.91 o
  -7   4   9        2.71        2.22      2.35 o
  -6   4   9        4.19       -0.49      1.76 o
  -5   4   9       50.01       56.22      2.15 o
  -4   4   9      184.61      186.15      3.19 o
  -3   4   9      267.72      271.07      4.07 o
  -2   4   9        6.38        6.11      0.88 o
  -1   4   9      895.22      964.22     10.17 o
   0   4   9      130.28      142.43      2.76 o
   1   4   9        0.80        0.93      0.62 o
   2   4   9        4.75        3.57      0.74 o
   3   4   9        2.57        2.31      0.75 o
   4   4   9       54.18       37.19      1.80 o
   5   4   9       63.55       57.52      1.81 o
   6   4   9      110.54      113.69      2.71 o
   7   4   9      183.74      193.28      9.14 o
   8   4   9       25.68       25.90      4.31 o
   9   4   9       13.78       12.94      2.37 o
  10   4   9        5.96        5.40      1.63 o
  11   4   9      125.04      125.36      5.78 o
  12   4   9       19.12       19.05      2.14 o
  13   4   9       34.68       41.50      4.86 o
 -10   5   9        3.45        5.67      3.25 o
  -9   5   9        9.30       16.03      4.17 o
  -8   5   9       51.06       52.38      9.33 o
  -7   5   9        7.83        5.37      3.67 o
  -6   5   9       78.40       75.81      4.38 o
  -5   5   9       47.65       50.13      2.21 o
  -4   5   9      275.80      282.38      5.67 o
  -3   5   9      220.36      230.37      4.02 o
  -2   5   9       42.64       42.87      1.68 o
  -1   5   9        4.33        3.39      0.97 o
   0   5   9       27.04       29.70      1.44 o
   1   5   9        0.77       -0.66      0.66 o
   2   5   9        2.81        3.80      0.67 o
   3   5   9      164.08      161.37      2.76 o
   4   5   9       89.14       96.11      2.08 o
   5   5   9       85.05       80.87      2.05 o
   6   5   9       30.29       33.80      1.52 o
   7   5   9       31.76       27.37      1.43 o
   8   5   9      173.62      163.77      5.38 o
   9   5   9      161.88      158.27      6.09 o
  10   5   9        7.16        3.51      3.77 o
  11   5   9       83.46       84.66      3.61 o
  12   5   9       14.64       20.35      2.10 o
  13   5   9        5.99       10.67      2.20 o
  14   5   9       28.38       25.46      2.70 o
 -10   6   9        0.87       -2.45      4.54 o
  -9   6   9       20.05       12.76      5.62 o
  -8   6   9      157.72      170.70     12.36 o
  -7   6   9      173.74      169.86     11.88 o
  -6   6   9       19.43       24.46      2.95 o
  -5   6   9      135.37      120.51      3.99 o
  -4   6   9        0.74       -1.02      1.02 o
  -3   6   9        4.40        6.00      1.33 o
  -2   6   9       79.03       67.05      2.21 o
  -1   6   9      786.46      788.08      9.49 o
   0   6   9      243.38      243.22      4.41 o
   1   6   9      291.24      279.61      4.35 o
   2   6   9      460.92      474.37      9.67 o
   3   6   9       11.89        9.57      0.99 o
   4   6   9       89.97      101.88      2.24 o
   5   6   9        1.54       -0.61      0.67 o
   6   6   9        7.35        4.05      0.99 o
   7   6   9      231.61      220.49      7.01 o
   8   6   9       16.22       19.82      2.00 o
   9   6   9       21.02       20.93      2.02 o
  10   6   9        0.21       -1.68      1.68 o
  11   6   9       47.31       46.96      3.53 o
  12   6   9        1.23        2.99      1.57 o
  13   6   9       88.16       97.99      4.65 o
  14   6   9       10.15        8.28      2.07 o
  -9   7   9       13.06       13.08      5.78 o
  -8   7   9       35.02       39.17      7.39 o
  -7   7   9       21.21       21.83      5.98 o
  -6   7   9       65.10       52.94      7.34 o
  -5   7   9       84.84       83.08      8.43 o
  -4   7   9        0.78        1.82      2.14 o
  -3   7   9      194.47      209.69      6.53 o
  -2   7   9        0.08        0.51      1.35 o
  -1   7   9      307.70      312.61      7.17 o
   0   7   9      164.69      164.58      3.71 o
   1   7   9       10.30        9.62      1.29 o
   2   7   9      133.89      125.38      3.00 o
   3   7   9        0.34       -0.06      0.79 o
   4   7   9        0.87       -0.15      0.80 o
   5   7   9       85.18       77.08      2.15 o
   6   7   9       11.93       12.35      1.22 o
   7   7   9      143.74      138.54      3.64 o
   8   7   9        0.11        1.87      1.53 o
   9   7   9      139.24      133.85      4.23 o
  10   7   9        0.45        0.49      1.41 o
  11   7   9       23.05       23.09      2.49 o
  12   7   9       49.99       65.30      4.13 o
  13   7   9       11.55        9.39      2.24 o
  14   7   9        4.21        1.62      1.84 o
  -8   8   9        7.10       11.76      6.22 o
  -7   8   9        4.10        0.60      4.50 o
  -6   8   9       93.35       92.51      9.63 o
  -5   8   9      217.80      215.73     14.05 o
  -4   8   9       50.95       45.19      6.98 o
  -3   8   9       98.92       98.01      4.64 o
  -2   8   9        8.30        8.75      2.12 o
  -1   8   9       43.35       49.60      3.45 o
   0   8   9        4.96        0.13      2.05 o
   1   8   9      967.61      941.51     15.96 o
   2   8   9     1754.19     1734.21     24.05 o
   3   8   9      128.45      124.50      3.80 o
   4   8   9       35.13       36.19      1.93 o
   5   8   9       13.72       12.87      1.29 o
   6   8   9        1.10        1.61      1.03 o
   7   8   9        6.87        6.86      1.29 o
   8   8   9       39.62       34.68      2.47 o
   9   8   9        0.30        0.02      1.40 o
  10   8   9        2.26        5.62      1.65 o
  11   8   9       19.69       20.33      2.13 o
  12   8   9        0.06       -0.19      1.70 o
  13   8   9        0.13        4.58      2.81 o
  14   8   9       18.79       19.69      2.47 o
  -7   9   9       13.62       21.67      7.02 o
  -6   9   9       48.73       54.34      8.23 o
  -5   9   9       25.53       24.80      6.54 o
  -4   9   9        7.07       14.97      5.46 o
  -3   9   9       62.90       65.55      5.23 o
  -2   9   9       51.81       48.85      3.66 o
  -1   9   9       16.42       15.25      4.15 o
   0   9   9       41.40       37.36      4.28 o
   1   9   9        8.54        8.69      3.01 o
   2   9   9      114.33      124.03      6.52 o
   3   9   9       62.21       69.06      4.08 o
   4   9   9       19.20       20.42      1.90 o
   5   9   9       34.04       38.08      2.86 o
   6   9   9       38.44       38.03      2.50 o
   7   9   9       14.43        9.51      1.67 o
   8   9   9        0.16       -1.67      1.67 o
   9   9   9        4.06        2.29      1.59 o
  10   9   9       50.96       51.86      3.32 o
  11   9   9       52.01       53.39      3.02 o
  12   9   9       34.12       31.69      2.59 o
  13   9   9        3.83        5.39      2.10 o
  14   9   9        6.11        6.86      3.09 o
  -6  10   9        9.02        6.42      5.54 o
  -5  10   9        1.34       -4.82      4.82 o
  -4  10   9        9.78       15.65      6.18 o
  -3  10   9      279.29      299.49     17.46 o
  -2  10   9      142.27      157.09      8.31 o
  -1  10   9       10.93       13.72      8.13 o
   0  10   9      140.44      135.37      7.46 o
   1  10   9       45.30       45.95      4.72 o
   2  10   9       61.55       59.38      4.26 o
   3  10   9        0.05       -0.02      2.08 o
   4  10   9      382.62      378.76     11.16 o
   5  10   9      206.24      198.02      5.68 o
   6  10   9       17.98       16.54      2.07 o
   7  10   9       78.38       76.73      4.28 o
   8  10   9        0.03       -0.08      1.79 o
   9  10   9        0.28       -0.37      1.85 o
  10  10   9        0.11        0.73      1.91 o
  11  10   9        8.43       11.32      2.52 o
  12  10   9        2.13        2.89      1.83 o
  13  10   9        2.39        4.05      2.04 o
  -5  11   9       16.70        6.86      6.50 o
  -4  11   9        4.75        6.46      6.34 o
  -3  11   9       17.20       21.59      7.14 o
  -2  11   9       10.65        8.07      5.58 o
  -1  11   9        1.56       -3.79      3.79 o
   0  11   9       15.42       14.17      3.85 o
   1  11   9        5.34        4.81      3.00 o
   2  11   9      118.07      120.79      7.19 o
   3  11   9        0.04       -1.80      2.57 o
   4  11   9      140.10      136.46      6.74 o
   5  11   9       70.54       85.64      5.92 o
   6  11   9        1.74        4.68      1.71 o
   7  11   9        0.04        0.53      1.92 o
   8  11   9        0.07        1.43      2.76 o
   9  11   9       21.95       19.93      3.61 o
  10  11   9       11.16        8.48      3.47 o
  11  11   9        2.62        5.29      2.45 o
  12  11   9        0.07        0.02      2.17 o
  13  11   9       19.63       21.22      3.11 o
  -4  12   9       21.15       19.83      7.30 o
  -3  12   9        5.67        3.29      5.54 o
  -2  12   9        0.02        2.29      4.98 o
  -1  12   9       49.44       51.89      5.80 o
   0  12   9      181.99      210.00     10.27 o
   1  12   9      185.47      214.29     10.17 o
   2  12   9        0.20        3.61      5.34 o
   3  12   9        5.32        2.01      3.06 o
   4  12   9       64.14       66.22      7.91 o
   5  12   9       23.20       26.85      6.14 o
   6  12   9       75.11       82.17      6.32 o
   7  12   9      221.06      232.89     10.28 o
   8  12   9       22.64       15.80      3.02 o
   9  12   9        4.64        4.05      2.45 o
  10  12   9       16.20       21.63      3.23 o
  11  12   9        0.43        0.76      2.28 o
  12  12   9       20.19       22.23      3.28 o
  13  12   9        0.96        3.25      2.35 o
  -3  13   9       24.09       32.19      8.71 o
  -2  13   9        5.47       -1.73      5.50 o
  -1  13   9       31.75       33.31      8.15 o
   0  13   9        8.80        4.70      9.89 o
   1  13   9       22.88       27.39      4.98 o
   2  13   9       37.98       33.40      6.56 o
   3  13   9       30.99       26.49      6.66 o
   4  13   9        3.73        6.70      5.18 o
   5  13   9        4.43        5.14      4.37 o
   6  13   9        8.75       11.84      5.34 o
   7  13   9       61.70       85.89      9.31 o
   8  13   9       41.47       46.36      7.34 o
   9  13   9        3.89        7.31      2.87 o
  10  13   9       25.90       29.55      4.08 o
  11  13   9        8.78        5.54      2.90 o
  12  13   9        2.27        2.46      4.99 o
  -1  14   9        2.26       -0.36      5.90 o
   0  14   9        4.25        2.55      3.89 o
   1  14   9        7.74       11.17      5.52 o
   2  14   9       20.92       25.85      7.18 o
   3  14   9       42.00       37.37      8.07 o
   4  14   9        2.28        5.26      5.70 o
   5  14   9       19.95       25.97      6.62 o
   6  14   9        0.88        0.64      4.78 o
   7  14   9       44.15       49.65      7.91 o
   8  14   9        6.11       10.56      5.38 o
   9  14   9      121.41      135.70     11.68 o
  10  14   9      128.31      150.99     11.88 o
  11  14   9       19.64       28.21      4.36 o
   1  15   9       25.69       24.36      6.94 o
   2  15   9       11.40       11.24      6.26 o
   3  15   9        0.79       -4.05      4.05 o
   4  15   9        6.46        8.79      6.06 o
   5  15   9        3.03        6.14      5.02 o
   6  15   9        1.04        2.61      5.18 o
   7  15   9        0.12       -0.56      4.74 o
   8  15   9        0.15        6.74      5.18 o
   9  15   9        0.03        2.61      5.14 o
  10  15   9        2.40        7.43      5.66 o
   4  16   9        3.56        9.87      6.10 o
   5  16   9       19.33       22.60      7.22 o
   6  16   9        3.46        8.47      5.90 o
   7  16   9        5.24       12.48      6.38 o
   8  16   9        4.20        7.39      5.10 o
  -7 -14  10        3.43       -0.20      4.05 o
  -6 -14  10       33.25       37.62      6.84 o
  -5 -14  10        3.52        4.37      5.54 o
 -10 -13  10        3.02        7.48      5.24 o
  -9 -13  10       10.59       15.75      6.08 o
  -8 -13  10        3.03        0.90      6.10 o
  -7 -13  10       23.11       21.75      5.80 o
  -6 -13  10       25.12       28.60      6.10 o
  -5 -13  10       10.28       10.84      5.86 o
  -4 -13  10       13.59       15.21      6.42 o
  -3 -13  10       37.25       25.25      7.63 o
  -2 -13  10        9.27        6.54      5.94 o
  -1 -13  10        2.95       -2.17      5.18 o
 -11 -12  10       10.01       15.48      4.47 o
 -10 -12  10       17.04       15.75      4.71 o
  -9 -12  10        1.45        0.04      3.44 o
  -8 -12  10        8.90        8.59      5.76 o
  -7 -12  10        1.99        2.68      3.81 o
  -6 -12  10       25.39       37.09      6.22 o
  -5 -12  10        0.39       -1.12      4.74 o
  -4 -12  10       51.92       71.96      9.63 o
  -3 -12  10       50.38       52.86      8.75 o
  -2 -12  10        0.05        0.18      3.86 o
  -1 -12  10       27.45       30.17      5.32 o
   0 -12  10        7.35       17.86      6.78 o
   1 -12  10       10.89       17.50      7.06 o
 -12 -11  10        4.15        5.32      4.80 o
 -11 -11  10        1.30        4.88      2.78 o
 -10 -11  10        3.28       -3.13      3.13 o
  -9 -11  10        7.64        7.19      3.71 o
  -8 -11  10       10.42       10.68      4.25 o
  -7 -11  10        3.18        8.52      3.88 o
  -6 -11  10       90.24       97.56     11.96 o
  -5 -11  10       12.93       19.35      5.94 o
  -4 -11  10       41.74       36.97      7.14 o
  -3 -11  10      100.67      105.70     14.13 o
  -2 -11  10        3.27        6.80      4.05 o
  -1 -11  10       15.23       14.61      4.40 o
   0 -11  10       36.91       44.62      4.81 o
   1 -11  10        0.14       -1.63      3.75 o
   2 -11  10        1.32       -0.24      5.54 o
   3 -11  10       10.03        2.17      5.58 o
 -12 -10  10        0.85        1.68      2.38 o
 -11 -10  10        0.20        0.21      2.30 o
 -10 -10  10       28.31       35.09      3.91 o
  -9 -10  10       16.30       15.46      3.12 o
  -8 -10  10       33.04       40.40      5.78 o
  -7 -10  10       92.79       91.58     13.35 o
  -6 -10  10        0.03        0.05      3.20 o
  -5 -10  10        0.26        2.09      4.21 o
  -4 -10  10       66.40       67.47      8.23 o
  -3 -10  10       49.58       56.57      7.02 o
  -2 -10  10       76.79       83.39     11.00 o
  -1 -10  10      252.35      292.56     10.01 o
   0 -10  10       65.14       75.10      5.49 o
   1 -10  10        0.04       -0.06      3.14 o
   2 -10  10        1.97       -1.03      3.35 o
   3 -10  10       35.02       29.86      7.91 o
   4 -10  10        3.37       -4.86      4.86 o
 -13  -9  10        1.83        3.89      3.69 o
 -12  -9  10        0.17       -0.15      2.75 o
 -11  -9  10       15.20       13.97      3.06 o
 -10  -9  10       28.02       29.26      3.52 o
  -9  -9  10        5.27        3.90      2.31 o
  -8  -9  10        4.60        1.91      2.27 o
  -7  -9  10       18.11       13.05      3.85 o
  -6  -9  10       15.48       16.04      2.65 o
  -5  -9  10       85.65       83.04      6.69 o
  -4  -9  10        0.77        3.06      3.79 o
  -3  -9  10      138.38      129.50      7.28 o
  -2  -9  10       30.80       37.52      3.91 o
  -1  -9  10      173.65      178.26      7.25 o
   0  -9  10        7.94        9.31      2.75 o
   1  -9  10       57.42       59.62      4.80 o
   2  -9  10       85.26       91.83      7.22 o
   3  -9  10        8.91        6.16      5.04 o
   4  -9  10        0.22       -4.50      4.82 o
   5  -9  10       17.36       15.69      6.78 o
 -13  -8  10       30.31       28.64      3.51 o
 -12  -8  10       14.02       18.74      2.99 o
 -11  -8  10        0.53        2.11      2.22 o
 -10  -8  10       18.12       24.31      3.23 o
  -9  -8  10        0.00        0.99      2.02 o
  -8  -8  10      160.16      159.93      6.48 o
  -7  -8  10       84.98       84.86      4.78 o
  -6  -8  10       97.74       97.13      3.83 o
  -5  -8  10      144.26      145.32      7.71 o
  -4  -8  10        0.48       -2.03      2.26 o
  -3  -8  10       13.88        9.28      2.46 o
  -2  -8  10       50.55       44.35      3.90 o
  -1  -8  10       95.05       94.82      5.16 o
   0  -8  10      117.91      137.80      6.24 o
   1  -8  10       59.96       60.48      4.40 o
   2  -8  10      262.44      268.04      9.06 o
   3  -8  10        5.40       10.42      3.97 o
   4  -8  10       68.62       69.58      6.35 o
   5  -8  10        0.34       -4.54      4.54 o
   6  -8  10       13.20       10.15      5.86 o
 -13  -7  10        4.77        5.39      2.45 o
 -12  -7  10       42.36       47.29      3.87 o
 -11  -7  10        0.04       -0.38      2.97 o
 -10  -7  10        8.54        6.98      2.39 o
  -9  -7  10        2.98        1.25      2.04 o
  -8  -7  10       31.54       37.55      3.42 o
  -7  -7  10        0.70        1.99      1.93 o
  -6  -7  10       10.37       10.49      1.47 o
  -5  -7  10       11.34        9.20      1.62 o
  -4  -7  10        0.06       -1.71      1.71 o
  -3  -7  10       93.99       96.92      4.90 o
  -2  -7  10       85.42       91.50      4.76 o
  -1  -7  10      219.45      222.32      7.41 o
   0  -7  10       40.56       43.29      3.69 o
   1  -7  10      153.52      166.94      7.76 o
   2  -7  10       60.97       70.78      3.67 o
   3  -7  10       16.34       20.50      3.87 o
   4  -7  10      102.01       94.45      6.74 o
   5  -7  10       32.10       26.10      5.88 o
   6  -7  10        1.03       -1.20      4.66 o
   7  -7  10        0.72        7.55      5.62 o
 -13  -6  10       19.08       17.31      3.31 o
 -12  -6  10        0.96        2.17      2.32 o
 -11  -6  10        4.36        6.76      2.90 o
 -10  -6  10       54.44       57.43      4.45 o
  -9  -6  10       61.19       55.91      3.78 o
  -8  -6  10       82.24       87.12      4.60 o
  -7  -6  10      367.08      358.40     10.78 o
  -6  -6  10       39.79       38.71      1.92 o
  -5  -6  10      148.70      135.49      3.84 o
  -4  -6  10       65.30       62.66      2.69 o
  -3  -6  10      184.20      177.34      5.10 o
  -2  -6  10      392.62      389.96      7.37 o
  -1  -6  10        0.00       -0.31      1.43 o
   0  -6  10       44.70       48.61      2.94 o
   1  -6  10       26.04       22.33      2.29 o
   2  -6  10      226.71      233.60      6.33 o
   3  -6  10        0.41        1.58      2.54 o
   4  -6  10      196.57      180.17      8.57 o
   5  -6  10       44.16       48.59      5.02 o
   6  -6  10       30.54       30.36      4.54 o
   7  -6  10       76.41       87.05      9.79 o
   8  -6  10       15.81       12.88      5.94 o
 -13  -5  10        6.25        6.60      2.48 o
 -12  -5  10        9.38       10.13      2.49 o
 -11  -5  10       12.47       15.10      2.58 o
 -10  -5  10      108.52      105.31      8.15 o
  -9  -5  10        0.01       -0.63      1.90 o
  -8  -5  10        0.91        0.70      1.93 o
  -7  -5  10        0.92       -1.41      1.63 o
  -6  -5  10       39.52       38.86      1.70 o
  -5  -5  10      222.82      222.35      4.18 o
  -4  -5  10      158.00      160.21      3.14 o
  -3  -5  10      123.82      119.11      3.04 o
  -2  -5  10       30.89       28.65      1.86 o
  -1  -5  10      103.00      100.54      2.84 o
   0  -5  10      312.58      306.56      6.37 o
   1  -5  10        1.90        1.61      1.18 o
   2  -5  10      163.17      173.99      5.37 o
   3  -5  10        7.37        7.99      1.87 o
   4  -5  10      136.78      143.62      5.82 o
   5  -5  10      147.19      156.74      6.14 o
   6  -5  10        0.37        2.69      2.86 o
   7  -5  10        3.56        1.67      2.65 o
   8  -5  10        9.37        3.37      5.18 o
   9  -5  10        9.54       -4.58      4.58 o
 -13  -4  10        0.86        2.18      2.33 o
 -12  -4  10        0.02        0.16      2.61 o
 -11  -4  10        9.90        9.82      1.97 o
 -10  -4  10       46.35       50.44      3.01 o
  -9  -4  10       88.08       85.99      3.73 o
  -8  -4  10       62.57       58.42      3.64 o
  -7  -4  10      449.74      463.30     13.89 o
  -6  -4  10        3.99        3.49      0.73 o
  -5  -4  10      497.17      494.06      5.97 o
  -4  -4  10        9.19        8.63      1.10 o
  -3  -4  10      146.88      135.87      2.96 o
  -2  -4  10      172.66      170.90      3.32 o
  -1  -4  10        2.50        0.98      0.82 o
   0  -4  10      324.83      312.76      5.26 o
   1  -4  10      148.00      142.39      3.11 o
   2  -4  10       54.58       53.03      2.60 o
   3  -4  10        4.82        4.69      1.27 o
   4  -4  10      145.18      133.49      4.55 o
   5  -4  10       33.41       37.14      2.37 o
   6  -4  10      254.18      248.84      8.79 o
   7  -4  10      285.54      297.63      8.69 o
   8  -4  10        5.79        3.46      2.11 o
   9  -4  10       15.17       15.67      3.63 o
  10  -4  10        5.83       12.28      5.70 o
 -13  -3  10       16.33       19.32      4.05 o
 -12  -3  10        0.64        1.24      2.08 o
 -11  -3  10       15.10       15.14      2.15 o
 -10  -3  10       23.02       23.55      2.35 o
  -9  -3  10        0.39        1.02      1.53 o
  -8  -3  10       52.92       53.18      2.89 o
  -7  -3  10      140.48      132.07      4.26 o
  -6  -3  10       51.18       53.21      1.67 o
  -5  -3  10        5.20        3.44      0.79 o
  -4  -3  10        8.14        9.47      0.89 o
  -3  -3  10      751.70      744.53      7.98 o
  -2  -3  10      966.23      976.33     10.40 o
  -1  -3  10        0.79       -0.58      0.58 o
   0  -3  10        6.58        8.67      1.17 o
   1  -3  10      115.90      107.92      2.86 o
   2  -3  10      139.30      132.12      3.18 o
   3  -3  10      272.33      269.07      5.15 o
   4  -3  10       10.19       11.81      1.51 o
   5  -3  10       87.69       89.80      3.20 o
   6  -3  10       21.35       21.74      2.16 o
   7  -3  10       48.99       41.63      3.32 o
   8  -3  10        0.72        3.44      2.00 o
   9  -3  10       76.51       85.49      5.64 o
  10  -3  10       13.67       17.48      3.50 o
 -13  -2  10       20.54       19.78      3.56 o
 -12  -2  10        7.75        7.72      3.67 o
 -11  -2  10        3.10        4.19      2.28 o
 -10  -2  10       45.93       41.90      2.79 o
  -9  -2  10        3.19        0.95      1.54 o
  -8  -2  10       39.67       31.52      2.41 o
  -7  -2  10      198.48      191.93      4.09 o
  -6  -2  10        0.54        0.11      0.99 o
  -5  -2  10      779.02      785.91      8.54 o
  -4  -2  10      650.37      658.03      7.09 o
  -3  -2  10       62.11       54.65      1.71 o
  -2  -2  10      320.17      304.01      4.59 o
  -1  -2  10      252.89      260.12      4.78 o
   0  -2  10      975.43      933.62     11.36 o
   1  -2  10       33.16       27.56      1.43 o
   2  -2  10      180.11      202.81      3.90 o
   3  -2  10      127.70      124.75      3.01 o
   4  -2  10       25.29       24.50      1.53 o
   5  -2  10      162.65      162.40      4.17 o
   6  -2  10       90.52       87.16      3.09 o
   7  -2  10       24.99       24.03      1.85 o
   8  -2  10       15.80       19.30      2.80 o
   9  -2  10       34.18       39.49      3.60 o
  10  -2  10       61.73       66.99      3.16 o
  11  -2  10        4.30        4.87      5.24 o
 -13  -1  10        2.20        3.88      3.65 o
 -12  -1  10       21.15       27.14      3.87 o
 -11  -1  10       24.08       20.26      3.77 o
 -10  -1  10        2.26       -0.41      1.85 o
  -9  -1  10        2.04        1.08      1.51 o
  -8  -1  10       97.04      104.26      3.40 o
  -7  -1  10      149.53      150.61      3.56 o
  -6  -1  10       13.47       15.58      1.40 o
  -5  -1  10        0.06       -0.52      0.52 o
  -4  -1  10       96.45       83.85      1.82 o
  -3  -1  10       56.69       64.03      1.60 o
  -2  -1  10      467.11      461.12      5.39 o
  -1  -1  10      139.95      135.55      3.19 o
   0  -1  10     1860.79     1893.03     20.81 o
   1  -1  10       87.21       85.39      2.25 o
   2  -1  10        8.48        5.66      0.93 o
   3  -1  10        0.43       -0.70      0.70 o
   4  -1  10        3.82        3.07      0.89 o
   5  -1  10      105.25      105.29      2.76 o
   6  -1  10       49.55       48.05      2.28 o
   7  -1  10       24.52       25.11      1.73 o
   8  -1  10        0.01        1.89      1.56 o
   9  -1  10       44.73       52.03      3.18 o
  10  -1  10        7.47        9.74      2.71 o
  11  -1  10        0.81        2.50      2.64 o
 -12   0  10        1.07        1.29      2.56 o
 -11   0  10        4.12        3.40      2.59 o
 -10   0  10        6.62        6.22      2.54 o
  -9   0  10       35.94       31.50      3.54 o
  -8   0  10       56.91       54.48      2.43 o
  -7   0  10       47.94       47.42      2.32 o
  -6   0  10       15.17       14.65      1.43 o
  -5   0  10      655.88      626.94      7.01 o
  -4   0  10      132.16      138.00      2.32 o
  -3   0  10        3.44        4.22      1.07 o
  -2   0  10      617.69      575.70      5.98 o
  -1   0  10      239.66      250.05      3.91 o
   0   0  10      731.99      730.49      9.16 o
   1   0  10      364.82      386.80      5.29 o
   2   0  10      721.82      747.88      8.70 o
   3   0  10      517.31      502.54      6.81 o
   4   0  10       37.31       36.89      1.53 o
   5   0  10      188.46      196.89      3.73 o
   6   0  10      202.90      205.73      5.06 o
   7   0  10       20.58       22.82      2.11 o
   8   0  10        5.97        4.14      1.38 o
   9   0  10        1.59        1.56      1.40 o
  10   0  10       43.29       44.59      3.98 o
  11   0  10       18.71       18.96      3.16 o
  12   0  10       16.02       13.45      4.01 o
 -12   1  10        8.25        7.98      3.27 o
 -11   1  10        7.58        8.04      2.88 o
 -10   1  10       24.59       25.38      3.75 o
  -9   1  10       51.09       52.32      4.28 o
  -8   1  10        9.49       10.70      1.87 o
  -7   1  10       73.05       79.82      3.17 o
  -6   1  10      293.15      282.58      5.65 o
  -5   1  10      510.96      496.23      6.18 o
  -4   1  10      477.76      480.34      5.25 o
  -3   1  10       75.06       84.25      1.81 o
  -2   1  10      391.10      368.80      4.45 o
  -1   1  10        0.10        0.29      0.63 o
   0   1  10      488.30      465.06      7.04 o
   1   1  10        8.84        7.12      1.12 o
   2   1  10      605.25      611.16      7.96 o
   3   1  10      943.30      915.78     10.24 o
   4   1  10      116.49      125.45      2.70 o
   5   1  10      100.74       96.93      2.78 o
   6   1  10        5.50        4.68      0.98 o
   7   1  10       65.95       67.52      2.13 o
   8   1  10       35.46       33.40      2.17 o
   9   1  10       13.67       16.74      1.60 o
  10   1  10        0.62       -1.02      1.56 o
  11   1  10        0.36        1.55      2.10 o
  12   1  10       20.22       23.60      3.31 o
 -12   2  10       29.17       35.07      5.96 o
 -11   2  10       22.53       23.27      3.97 o
 -10   2  10        6.37        7.56      2.90 o
  -9   2  10       15.38       16.38      3.17 o
  -8   2  10        3.56        2.34      2.29 o
  -7   2  10       24.29       24.90      2.39 o
  -6   2  10       17.46       17.00      1.92 o
  -5   2  10        1.51        1.75      0.78 o
  -4   2  10        0.44       -0.66      0.66 o
  -3   2  10      237.26      221.08      3.29 o
  -2   2  10      324.70      306.31      4.02 o
  -1   2  10      674.34      697.44     12.48 o
   0   2  10      277.21      263.37      4.81 o
   1   2  10     1011.46      986.70     12.81 o
   2   2  10      178.21      163.60      3.57 o
   3   2  10     1123.91     1134.90     14.38 o
   4   2  10      340.53      337.35      5.59 o
   5   2  10      263.38      256.28      4.61 o
   6   2  10       34.36       35.88      1.69 o
   7   2  10        4.82        4.69      1.03 o
   8   2  10       20.81       23.13      1.85 o
   9   2  10        8.01        5.43      1.36 o
  10   2  10       23.39       23.62      5.48 o
  11   2  10        0.21       -0.17      1.63 o
  12   2  10       12.16       14.56      2.34 o
  13   2  10        1.79        2.65      2.97 o
 -11   3  10       24.90       26.88      5.00 o
 -10   3  10       29.71       30.70      2.79 o
  -9   3  10       32.82       28.13      3.86 o
  -8   3  10        0.65       -0.68      2.73 o
  -7   3  10       26.09       21.76      2.48 o
  -6   3  10      460.99      444.96     12.48 o
  -5   3  10      130.15      115.34      4.79 o
  -4   3  10       45.10       44.16      1.57 o
  -3   3  10      268.15      253.13      3.86 o
  -2   3  10      317.03      286.43      4.18 o
  -1   3  10      577.26      535.49      7.24 o
   0   3  10        1.60        0.46      0.71 o
   1   3  10      122.64      117.48      2.57 o
   2   3  10        0.13        1.31      0.83 o
   3   3  10      119.20       96.76      2.50 o
   4   3  10        1.13       -1.11      1.11 o
   5   3  10     1105.17     1111.75     14.04 o
   6   3  10      260.68      255.40      5.43 o
   7   3  10        5.63        4.11      1.14 o
   8   3  10        0.01       -1.09      1.09 o
   9   3  10        9.12        4.59      1.70 o
  10   3  10        1.02        1.25      2.04 o
  11   3  10       12.76       12.49      2.08 o
  12   3  10        8.15        8.28      2.03 o
  13   3  10        0.13        0.34      1.76 o
 -11   4  10        0.02       -2.21      3.01 o
 -10   4  10       11.45       14.99      5.34 o
  -9   4  10       76.12       74.38      6.42 o
  -8   4  10       47.46       40.34      4.34 o
  -7   4  10      180.51      190.33     10.80 o
  -6   4  10       10.93       10.55      2.23 o
  -5   4  10      328.18      312.08      6.30 o
  -4   4  10       36.10       34.67      1.57 o
  -3   4  10       52.59       47.31      1.82 o
  -2   4  10      161.15      146.91      3.10 o
  -1   4  10       80.54       76.40      2.39 o
   0   4  10      187.30      173.40      3.24 o
   1   4  10      619.71      607.73      7.46 o
   2   4  10        1.12        0.32      0.73 o
   3   4  10      871.48      886.89     10.79 o
   4   4  10      422.99      424.17      7.64 o
   5   4  10      338.62      331.30      5.05 o
   6   4  10       10.04        9.92      1.20 o
   7   4  10       89.22       88.35      4.88 o
   8   4  10       38.76       39.51      2.47 o
   9   4  10        0.42       -1.57      1.57 o
  10   4  10        3.63        2.67      1.75 o
  11   4  10        0.14        2.46      1.66 o
  12   4  10        5.55       12.25      2.49 o
  13   4  10        2.02        4.59      2.45 o
 -10   5  10        5.27        3.29      5.18 o
  -9   5  10       44.79       45.31      7.34 o
  -8   5  10       28.72       23.54      7.32 o
  -7   5  10        2.80       -2.08      2.36 o
  -6   5  10       72.99       70.47      4.39 o
  -5   5  10        2.27        1.46      1.09 o
  -4   5  10      184.91      196.73      4.70 o
  -3   5  10      187.07      176.12      4.05 o
  -2   5  10      178.08      182.03      3.58 o
  -1   5  10       41.25       35.94      1.79 o
   0   5  10      148.98      136.24      2.94 o
   1   5  10      394.71      365.49      5.66 o
   2   5  10       97.95      106.51      2.69 o
   3   5  10       65.07       72.31      2.06 o
   4   5  10        4.90        4.37      1.00 o
   5   5  10      289.03      287.75      4.90 o
   6   5  10      277.36      266.86      5.53 o
   7   5  10      151.71      148.97      6.99 o
   8   5  10      539.15      516.16     13.31 o
   9   5  10       25.50       28.51      2.97 o
  10   5  10        5.23        7.02      2.20 o
  11   5  10       13.10       17.09      3.14 o
  12   5  10        4.70        6.51      1.80 o
  13   5  10        0.16        4.28      2.00 o
  -9   6  10       12.00       -0.84      4.50 o
  -8   6  10       22.46       29.66      6.50 o
  -7   6  10      163.45      179.61     12.56 o
  -6   6  10      249.66      255.77     12.48 o
  -5   6  10        0.37        0.08      1.56 o
  -4   6  10       50.74       57.38      3.01 o
  -3   6  10       44.49       41.03      2.42 o
  -2   6  10       82.00       79.49      3.07 o
  -1   6  10       88.77       77.79      3.43 o
   0   6  10      138.63      121.28      3.43 o
   1   6  10       38.02       32.13      1.75 o
   2   6  10        0.12        0.00      0.87 o
   3   6  10      381.65      382.86      7.49 o
   4   6  10      234.16      222.33      3.70 o
   5   6  10        4.27        4.99      0.92 o
   6   6  10      130.06      127.11      2.95 o
   7   6  10        0.63        1.29      1.08 o
   8   6  10        1.72       -0.04      1.45 o
   9   6  10        1.55        2.36      1.64 o
  10   6  10       68.06       67.20      4.26 o
  11   6  10       18.70       15.73      2.71 o
  12   6  10        0.01        3.87      1.66 o
  13   6  10        0.00        1.40      4.09 o
  -9   7  10        4.93        0.80      4.82 o
  -8   7  10       18.48       22.40      6.58 o
  -7   7  10       23.97       22.92      6.50 o
  -6   7  10       67.72       68.55      8.35 o
  -5   7  10        9.62       18.50      5.34 o
  -4   7  10      209.49      220.54      8.41 o
  -3   7  10      103.35       96.78      4.57 o
  -2   7  10       21.15       24.56      2.68 o
  -1   7  10      117.87      130.91      4.47 o
   0   7  10       52.21       54.22      2.70 o
   1   7  10      322.40      325.38      6.08 o
   2   7  10      318.76      293.48      5.14 o
   3   7  10      170.29      164.99      4.27 o
   4   7  10      182.95      180.30      3.47 o
   5   7  10       21.91       22.05      1.38 o
   6   7  10      156.89      150.39      3.96 o
   7   7  10       33.85       33.43      2.00 o
   8   7  10      204.33      189.63      5.99 o
   9   7  10        1.05       -0.28      1.42 o
  10   7  10       50.42       55.86      3.01 o
  11   7  10       19.10       14.86      2.78 o
  12   7  10        0.78        0.82      2.23 o
  13   7  10        1.32        5.86      2.07 o
  -8   8  10        0.08        6.66      5.46 o
  -7   8  10        5.41        0.64      4.98 o
  -6   8  10       31.95       18.06      5.94 o
  -5   8  10       23.05       30.46      6.74 o
  -4   8  10      205.37      224.44     14.21 o
  -3   8  10       28.64       36.53      4.10 o
  -2   8  10       17.29       26.20      5.40 o
  -1   8  10       79.14       81.76      4.27 o
   0   8  10       27.64       26.24      2.88 o
   1   8  10       12.74       11.92      3.00 o
   2   8  10       13.96       15.65      2.51 o
   3   8  10       41.60       45.47      3.41 o
   4   8  10        5.40        4.06      1.29 o
   5   8  10       20.52       16.68      1.91 o
   6   8  10       40.34       40.32      2.71 o
   7   8  10       30.62       32.06      2.30 o
   8   8  10       54.72       53.50      3.03 o
   9   8  10       21.99       22.26      2.21 o
  10   8  10       26.55       29.78      2.53 o
  11   8  10       33.30       35.08      2.68 o
  12   8  10       21.88       29.38      3.35 o
  13   8  10        0.11        1.89      2.93 o
  -7   9  10        1.31        0.36      4.62 o
  -6   9  10       10.70        9.35      5.38 o
  -5   9  10        0.00        3.17      4.58 o
  -4   9  10      118.34      105.84     10.56 o
  -3   9  10      133.09      121.13     11.04 o
  -2   9  10      102.46      122.09      7.19 o
  -1   9  10      187.99      173.29      8.15 o
   0   9  10        2.20        3.68      2.65 o
   1   9  10       10.55        8.45      3.81 o
   2   9  10      141.52      142.77      7.38 o
   3   9  10        2.87        4.43      1.90 o
   4   9  10      113.09      115.16      4.21 o
   5   9  10       12.56       11.43      1.85 o
   6   9  10       66.33       60.90      3.07 o
   7   9  10       61.88       60.14      4.36 o
   8   9  10        0.67       -0.82      1.84 o
   9   9  10        4.52        4.25      2.06 o
  10   9  10        7.01        6.23      2.25 o
  11   9  10        7.66        9.44      2.03 o
  12   9  10        0.85        2.02      1.77 o
  13   9  10       28.30       26.17      3.34 o
  -6  10  10        3.51       -4.05      4.78 o
  -5  10  10        7.19        8.63      5.98 o
  -4  10  10       83.68       83.88     10.19 o
  -3  10  10        7.25        4.09      5.14 o
  -2  10  10       41.73       51.65      5.56 o
  -1  10  10      132.61      140.59      7.80 o
   0  10  10       26.06       24.31      4.22 o
   1  10  10      229.29      243.46      9.92 o
   2  10  10       37.71       37.61      4.55 o
   3  10  10      265.34      264.61     16.48 o
   4  10  10       35.87       42.80      8.03 o
   5  10  10        2.27        3.79      1.73 o
   6  10  10       13.03       16.29      2.05 o
   7  10  10       20.79       14.43      2.12 o
   8  10  10       14.34        9.15      2.49 o
   9  10  10       24.69       27.85      3.75 o
  10  10  10        0.43       -1.75      1.75 o
  11  10  10       20.34       23.47      4.73 o
  12  10  10        0.04       -1.96      1.96 o
  13  10  10        5.95        8.73      2.85 o
  -5  11  10        0.49       -5.22      5.22 o
  -4  11  10        7.32        3.89      6.02 o
  -3  11  10        0.08       -1.16      5.18 o
  -2  11  10       57.08       67.03      9.11 o
  -1  11  10      246.25      236.65     10.75 o
   0  11  10       30.76       39.19      5.07 o
   1  11  10       20.50       29.32      5.24 o
   2  11  10       44.24       44.67      5.01 o
   3  11  10       11.12        4.17      3.13 o
   4  11  10       22.13       28.14      5.90 o
   5  11  10        1.82        5.70      4.09 o
   6  11  10      176.38      161.10      7.56 o
   7  11  10        3.12        6.65      2.72 o
   8  11  10        5.14        5.67      2.28 o
   9  11  10       13.62        7.64      2.46 o
  10  11  10        3.13        2.35      2.35 o
  11  11  10        0.29       -0.47      2.29 o
  12  11  10        1.13        0.94      2.32 o
  13  11  10        4.83        2.02      2.33 o
  -4  12  10       24.31       14.97      7.51 o
  -3  12  10        9.26       10.68      6.42 o
  -2  12  10       24.53       13.53      6.38 o
  -1  12  10       31.71       44.19     16.09 o
   0  12  10       10.93       18.66      4.47 o
   1  12  10      166.82      185.64      9.60 o
   2  12  10      111.18      104.09      7.31 o
   3  12  10        1.51       -0.38      2.98 o
   4  12  10        1.33        4.90      4.33 o
   5  12  10       64.49       66.18      8.19 o
   6  12  10       44.27       57.76      7.79 o
   7  12  10       14.53       15.37      5.50 o
   8  12  10       17.33       21.76      3.78 o
   9  12  10        0.76        1.15      2.58 o
  10  12  10        3.39       -0.86      2.52 o
  11  12  10        4.28        8.49      3.20 o
  12  12  10        3.12        5.28      4.17 o
  -2  13  10        2.86        3.57      5.94 o
  -1  13  10        2.41        1.04      5.18 o
   0  13  10       10.20       12.01      7.08 o
   1  13  10       77.63       72.20      6.74 o
   2  13  10       53.18       44.25      5.63 o
   3  13  10       10.21        2.45      4.86 o
   4  13  10       79.67       73.09      9.07 o
   5  13  10       42.54       45.31      7.83 o
   6  13  10        0.01       -2.49      4.05 o
   7  13  10        0.54        4.33      4.78 o
   8  13  10       66.88       46.72      7.55 o
   9  13  10       55.43       63.78      8.19 o
  10  13  10       11.05        8.58      3.36 o
  11  13  10       12.02       12.79      4.72 o
  12  13  10        5.02        5.43      3.02 o
  -1  14  10        0.27        0.44      5.22 o
   0  14  10       18.57       15.57      7.10 o
   1  14  10       31.72       35.85      5.69 o
   2  14  10       26.77       27.93      7.06 o
   3  14  10        4.01       12.60      6.22 o
   4  14  10       32.08       34.60      7.91 o
   5  14  10        1.10        8.87      5.38 o
   6  14  10       10.28        7.39      5.38 o
   7  14  10        0.30       -0.48      4.17 o
   8  14  10        7.95        9.03      5.50 o
   9  14  10        6.66       17.86      6.26 o
  10  14  10        1.52       11.64      5.58 o
  11  14  10        4.19        8.39      5.30 o
   2  15  10        9.00       11.72      6.38 o
   3  15  10        0.61       -2.05      5.14 o
   4  15  10       37.28       40.18      8.43 o
   5  15  10       32.04       30.34      8.07 o
   6  15  10        5.49        4.13      5.38 o
   7  15  10        9.21       11.76      5.62 o
   8  15  10        3.39        0.72      4.78 o
   9  15  10        0.09        6.94      5.50 o
  10  15  10        1.65        2.53      5.18 o
  -8 -13  11        0.46        3.58      3.99 o
  -7 -13  11        2.32        1.65      3.97 o
  -6 -13  11        1.70        3.97      4.48 o
  -5 -13  11       38.50       37.78      6.64 o
  -4 -13  11       17.94       16.66      6.74 o
  -3 -13  11        0.10       -3.69      5.06 o
  -2 -13  11        1.41       -0.12      5.42 o
 -10 -12  11        4.37        9.85      4.16 o
  -9 -12  11        6.20        4.31      3.76 o
  -8 -12  11        4.21        7.77      3.94 o
  -7 -12  11       13.98       12.19      5.34 o
  -6 -12  11        1.54        5.50      4.35 o
  -5 -12  11       17.03       25.73      7.22 o
  -4 -12  11       25.18       31.95      7.63 o
  -3 -12  11        0.06       -0.88      4.70 o
  -2 -12  11        0.07        6.34      5.38 o
  -1 -12  11       16.68       26.20     13.24 o
   0 -12  11       11.39        8.35      6.58 o
 -11 -11  11        0.67        3.40      4.70 o
 -10 -11  11        7.82       10.84      4.04 o
  -9 -11  11       11.09        6.91      4.03 o
  -8 -11  11        1.11        4.02      3.53 o
  -7 -11  11       11.67       16.58      4.74 o
  -6 -11  11        1.60       -2.95      3.59 o
  -5 -11  11        4.97       -0.04      4.29 o
  -4 -11  11        6.30       -1.69      4.58 o
  -3 -11  11       60.01       70.60      9.35 o
  -2 -11  11      281.63      312.64     13.79 o
  -1 -11  11       47.01       48.62      5.97 o
   0 -11  11        2.30        8.31      5.90 o
   1 -11  11        3.64        1.70      3.66 o
   2 -11  11        1.17        1.53      5.34 o
 -12 -10  11       12.73       13.01      3.22 o
 -11 -10  11        3.63        4.03      2.58 o
 -10 -10  11        0.18       -2.68      4.19 o
  -9 -10  11        1.11       -1.18      6.48 o
  -8 -10  11        1.07       -2.12      3.53 o
  -7 -10  11       12.74       18.98      6.44 o
  -6 -10  11        8.52        9.64      4.36 o
  -5 -10  11       36.62       37.74      5.66 o
  -4 -10  11       56.97       52.62      7.71 o
  -3 -10  11        0.06        0.51      3.06 o
  -2 -10  11        5.08        8.87      3.73 o
  -1 -10  11        0.68        1.58      3.36 o
   0 -10  11       74.20       83.08      5.78 o
   1 -10  11       48.47       53.97      6.17 o
   2 -10  11        8.87        9.48      3.77 o
   3 -10  11        9.79       16.94      6.98 o
 -12  -9  11        0.65        2.58      3.42 o
 -11  -9  11        3.21       -1.56      3.55 o
 -10  -9  11        0.86       -2.52      3.84 o
  -9  -9  11        2.78        0.26      2.28 o
  -8  -9  11        0.61        0.08      2.81 o
  -7  -9  11      144.43      145.36     14.25 o
  -6  -9  11        4.74        5.47      3.50 o
  -5  -9  11       14.03       16.41      4.38 o
  -4  -9  11       24.00       24.37      5.42 o
  -3  -9  11        4.85        0.93      2.90 o
  -2  -9  11       58.75       71.21      6.02 o
  -1  -9  11       78.76       83.70      5.46 o
   0  -9  11       72.13       75.29      5.25 o
   1  -9  11      173.19      178.03      7.77 o
   2  -9  11       12.06       11.33      3.90 o
   3  -9  11        0.38       -0.45      2.93 o
   4  -9  11        2.55       17.30      6.46 o
   5  -9  11        0.05        2.05      6.10 o
 -13  -8  11        9.53        8.10      2.77 o
 -12  -8  11        0.00        1.42      2.33 o
 -11  -8  11        0.32       -1.41      2.09 o
 -10  -8  11       12.33       17.25      2.98 o
  -9  -8  11        7.26        2.51      2.31 o
  -8  -8  11        0.24        0.97      2.08 o
  -7  -8  11       11.14       10.03      2.63 o
  -6  -8  11       11.07       13.43      2.41 o
  -5  -8  11        8.37        2.34      3.22 o
  -4  -8  11       26.74       40.40      4.45 o
  -3  -8  11       18.39       22.35      3.86 o
  -2  -8  11      437.80      437.53     11.69 o
  -1  -8  11        5.19        5.90      2.62 o
   0  -8  11       43.29       50.94      4.36 o
   1  -8  11       91.75       93.86      5.46 o
   2  -8  11        2.36        8.06      3.51 o
   3  -8  11       22.25       17.19      4.35 o
   4  -8  11       22.99       20.55      5.24 o
   5  -8  11       13.09       23.00      7.02 o
   6  -8  11        5.45        4.86      5.46 o
 -13  -7  11        0.75        2.74      2.42 o
 -12  -7  11        3.26        4.28      2.43 o
 -11  -7  11        5.63        8.72      2.74 o
 -10  -7  11        1.47        2.83      2.30 o
  -9  -7  11       17.30       21.74      2.96 o
  -8  -7  11       11.59        6.24      2.48 o
  -7  -7  11        0.09        2.00      1.89 o
  -6  -7  11        2.09       -0.10      1.37 o
  -5  -7  11       45.28       43.29      3.32 o
  -4  -7  11      225.14      220.75      8.80 o
  -3  -7  11       63.07       70.61      4.29 o
  -2  -7  11        3.40        1.45      2.19 o
  -1  -7  11       38.14       42.94      3.78 o
   0  -7  11       47.83       57.15      4.30 o
   1  -7  11      216.27      221.79      7.94 o
   2  -7  11       11.25       10.90      2.78 o
   3  -7  11      342.76      333.03     12.59 o
   4  -7  11       78.12       89.71      8.29 o
   5  -7  11        1.70       -1.88      6.24 o
   6  -7  11        5.20        1.57      4.74 o
   7  -7  11        4.48       -4.82      4.82 o
 -13  -6  11        0.40        3.21      2.38 o
 -12  -6  11       63.61       72.09      4.69 o
 -11  -6  11       75.80       78.15      4.72 o
 -10  -6  11       34.22       33.07      4.33 o
  -9  -6  11       17.14       18.04      2.81 o
  -8  -6  11       44.99       44.08      4.21 o
  -7  -6  11        5.90        7.61      2.87 o
  -6  -6  11        0.84       -0.15      1.11 o
  -5  -6  11        0.08       -0.31      1.17 o
  -4  -6  11        2.52        1.46      1.54 o
  -3  -6  11       59.72       50.05      6.03 o
  -2  -6  11      175.25      180.68      6.61 o
  -1  -6  11       13.09       15.85      2.65 o
   0  -6  11      163.44      153.62      6.18 o
   1  -6  11      210.06      223.45      6.30 o
   2  -6  11        5.95        2.53      2.15 o
   3  -6  11      139.20      134.54      7.51 o
   4  -6  11       60.15       57.17      8.67 o
   5  -6  11        1.73        5.40      3.25 o
   6  -6  11        0.36        6.55      2.94 o
   7  -6  11       14.15       16.42      6.62 o
   8  -6  11        4.26       -1.24      4.94 o
 -13  -5  11        6.78        7.88      2.64 o
 -12  -5  11        0.74       -2.02      2.99 o
 -11  -5  11       17.56       17.09      4.68 o
 -10  -5  11        2.42        6.19      2.29 o
  -9  -5  11       23.36       25.23      2.99 o
  -8  -5  11      126.21      119.77      5.31 o
  -7  -5  11      104.12      100.95      7.94 o
  -6  -5  11       60.32       53.85      2.23 o
  -5  -5  11        4.33        1.92      0.95 o
  -4  -5  11        0.10       -0.92      0.92 o
  -3  -5  11       57.69       62.35      2.81 o
  -2  -5  11      159.36      149.42      3.86 o
  -1  -5  11      174.69      167.16      5.09 o
   0  -5  11        2.51        3.68      1.50 o
   1  -5  11       36.00       41.89      3.46 o
   2  -5  11        1.75        3.50      2.29 o
   3  -5  11      200.13      208.04      7.22 o
   4  -5  11       57.35       54.61      4.95 o
   5  -5  11      178.69      166.02      8.18 o
   6  -5  11      527.58      537.72     23.58 o
   7  -5  11       54.79       47.78      8.05 o
   8  -5  11        2.17        5.74      5.14 o
 -13  -4  11       17.67       25.10      4.61 o
 -12  -4  11        2.19        1.16      2.18 o
 -11  -4  11        3.74        3.75      2.34 o
 -10  -4  11        8.33        1.93      3.57 o
  -9  -4  11      141.37      145.01      5.82 o
  -8  -4  11      170.34      151.86      7.86 o
  -7  -4  11        8.20        4.72      2.03 o
  -6  -4  11        5.98        6.72      1.05 o
  -5  -4  11        4.77        5.43      1.00 o
  -4  -4  11       88.36       88.53      2.32 o
  -3  -4  11        0.74       -0.66      0.66 o
  -2  -4  11       11.74        8.36      1.22 o
  -1  -4  11        1.57        1.66      0.99 o
   0  -4  11       89.33       88.67      3.23 o
   1  -4  11       19.82       21.40      2.28 o
   2  -4  11        0.01        1.12      1.46 o
   3  -4  11      427.77      432.26      9.34 o
   4  -4  11      225.94      240.71      7.59 o
   5  -4  11        0.45        1.41      1.54 o
   6  -4  11       12.34       21.47      3.76 o
   7  -4  11        1.57        2.22      2.57 o
   8  -4  11       66.56       68.42      5.39 o
   9  -4  11       12.89       16.26      5.90 o
 -13  -3  11        0.62        0.50      2.77 o
 -12  -3  11        2.11        5.75      2.45 o
 -11  -3  11        2.69        2.47      2.22 o
 -10  -3  11        0.52       -0.06      2.05 o
  -9  -3  11       53.27       60.46      5.06 o
  -8  -3  11       51.33       47.71      3.54 o
  -7  -3  11       38.29       38.13      2.59 o
  -6  -3  11      376.73      385.48      5.51 o
  -5  -3  11      119.21      122.72      2.53 o
  -4  -3  11       66.01       57.92      1.74 o
  -3  -3  11       20.75       16.97      1.16 o
  -2  -3  11       22.29       21.20      1.36 o
  -1  -3  11       67.38       74.29      2.87 o
   0  -3  11       12.15       17.38      1.59 o
   1  -3  11      519.34      489.87      7.23 o
   2  -3  11       35.89       37.71      2.29 o
   3  -3  11       31.20       35.66      2.47 o
   4  -3  11        0.10        1.92      1.28 o
   5  -3  11      129.37      131.55      4.57 o
   6  -3  11      194.53      217.40      5.33 o
   7  -3  11       99.33      102.19      4.94 o
   8  -3  11      103.15      105.58      5.08 o
   9  -3  11       88.02       97.34      8.91 o
  10  -3  11        9.21        6.90      3.41 o
 -13  -2  11        0.48        2.27      2.89 o
 -12  -2  11        0.87        2.34      2.58 o
 -11  -2  11        6.41        4.16      2.37 o
 -10  -2  11       37.09       31.75      3.27 o
  -9  -2  11        4.15        0.15      1.92 o
  -8  -2  11        6.23        2.43      1.51 o
  -7  -2  11       61.61       59.22      2.99 o
  -6  -2  11      483.80      473.74      8.16 o
  -5  -2  11       56.04       58.97      1.79 o
  -4  -2  11      260.92      264.44      3.97 o
  -3  -2  11       62.71       53.37      1.78 o
  -2  -2  11      119.15      101.02      2.56 o
  -1  -2  11       18.63       15.72      1.42 o
   0  -2  11      227.78      208.03      4.01 o
   1  -2  11        5.85        5.81      1.10 o
   2  -2  11       11.51       12.43      1.31 o
   3  -2  11       56.93       52.01      2.24 o
   4  -2  11       61.57       67.87      2.80 o
   5  -2  11       50.97       53.01      2.90 o
   6  -2  11      571.65      588.93     12.40 o
   7  -2  11        7.67        8.59      2.15 o
   8  -2  11       44.97       49.57      5.11 o
   9  -2  11       14.35       11.34      2.63 o
  10  -2  11        4.59        4.98      4.35 o
 -12  -1  11        0.83        1.53      2.68 o
 -11  -1  11        1.91        1.24      4.35 o
 -10  -1  11        0.18       -2.14      2.17 o
  -9  -1  11        3.38        4.77      2.01 o
  -8  -1  11       20.26       18.15      1.96 o
  -7  -1  11        0.00        0.92      1.36 o
  -6  -1  11      200.09      191.28      3.25 o
  -5  -1  11       51.18       50.05      1.64 o
  -4  -1  11       91.04       87.51      2.09 o
  -3  -1  11      749.27      754.75      8.04 o
  -2  -1  11       22.60       15.34      1.16 o
  -1  -1  11       41.21       31.16      1.72 o
   0  -1  11      100.06      102.30      2.68 o
   1  -1  11       10.89        6.46      1.07 o
   2  -1  11        6.42        3.36      0.96 o
   3  -1  11       89.79       82.82      2.46 o
   4  -1  11      320.44      320.26      5.31 o
   5  -1  11        6.12        6.86      1.38 o
   6  -1  11       34.56       38.34      2.47 o
   7  -1  11       24.58       26.09      1.91 o
   8  -1  11      131.60      135.93      5.21 o
   9  -1  11      153.70      166.44      5.70 o
  10  -1  11        8.22       10.28      1.70 o
  11  -1  11       68.56       68.45      5.45 o
 -12   0  11        0.17       -1.77      2.68 o
 -11   0  11        0.25       -2.43      2.43 o
 -10   0  11        0.07        2.91      2.60 o
  -9   0  11       11.81       10.98      2.87 o
  -8   0  11       51.68       50.28      2.77 o
  -7   0  11        1.20        0.37      1.31 o
  -6   0  11       28.42       29.85      1.65 o
  -5   0  11      153.30      159.82      3.01 o
  -4   0  11      691.61      657.47      7.14 o
  -3   0  11     1094.81     1065.24     10.10 o
  -2   0  11        0.01        1.27      0.80 o
  -1   0  11      380.92      351.43      5.45 o
   0   0  11       68.87       79.28      2.34 o
   1   0  11        7.73       16.61      1.28 o
   2   0  11       25.65       22.78      1.30 o
   3   0  11        4.69        3.82      0.90 o
   4   0  11        5.45        4.20      0.90 o
   5   0  11      219.97      213.97      4.44 o
   6   0  11      172.78      166.70      5.90 o
   7   0  11       11.91       15.06      1.51 o
   8   0  11       50.46       52.40      4.18 o
   9   0  11       33.79       35.90      2.76 o
  10   0  11        4.18        2.47      2.71 o
  11   0  11       20.45       15.55      3.46 o
 -12   1  11        2.12        5.89      6.46 o
 -11   1  11        0.57       -0.28      2.78 o
 -10   1  11        0.81        3.09      4.44 o
  -9   1  11        1.41       -1.71      3.27 o
  -8   1  11        2.09       -1.18      2.03 o
  -7   1  11       44.12       45.59      2.98 o
  -6   1  11        7.32        8.30      1.19 o
  -5   1  11        4.49        3.57      0.95 o
  -4   1  11        3.58       -0.16      0.82 o
  -3   1  11      481.17      451.24      6.95 o
  -2   1  11       28.53       28.15      1.30 o
  -1   1  11     1310.94     1255.76     14.44 o
   0   1  11      902.13      896.11     11.12 o
   1   1  11      533.71      505.01      7.04 o
   2   1  11       76.66       63.78      1.98 o
   3   1  11       99.29      100.77      2.44 o
   4   1  11        4.15        4.52      1.00 o
   5   1  11       13.04       12.07      1.20 o
   6   1  11       89.97       92.21      2.57 o
   7   1  11       33.60       36.84      1.97 o
   8   1  11        1.94        3.05      1.69 o
   9   1  11       50.74       51.76      2.99 o
  10   1  11        7.73        9.65      2.69 o
  11   1  11       38.64       36.31      4.21 o
  12   1  11        7.15        5.89      2.71 o
 -11   2  11        2.05        1.66      2.82 o
 -10   2  11        0.62       -0.85      2.51 o
  -9   2  11        0.00       -1.21      2.41 o
  -8   2  11       10.29        8.18      2.88 o
  -7   2  11       20.73       17.59      2.33 o
  -6   2  11      390.97      362.75      6.91 o
  -5   2  11      156.04      154.37      3.36 o
  -4   2  11        1.19        1.76      0.85 o
  -3   2  11      213.22      210.59      3.71 o
  -2   2  11       57.74       73.91      2.09 o
  -1   2  11      575.37      503.38      6.99 o
   0   2  11      192.45      179.40      3.64 o
   1   2  11       27.03       30.29      1.83 o
   2   2  11       33.90       29.09      1.73 o
   3   2  11       53.02       52.75      2.12 o
   4   2  11      209.16      199.32      4.13 o
   5   2  11       82.59       84.20      2.86 o
   6   2  11       42.27       41.84      1.77 o
   7   2  11       20.21       19.12      1.52 o
   8   2  11       54.97       53.75      2.65 o
   9   2  11       10.75       12.71      1.59 o
  10   2  11        0.30        3.36      2.15 o
  11   2  11       32.00       29.68      3.47 o
  12   2  11        8.36       10.50      2.80 o
 -11   3  11        2.83        4.93      3.30 o
 -10   3  11       52.43       55.44      5.25 o
  -9   3  11        2.22        5.25      2.92 o
  -8   3  11        9.05        8.33      5.02 o
  -7   3  11        1.35        2.55      1.86 o
  -6   3  11      129.27      121.97      4.99 o
  -5   3  11        6.96        6.65      1.23 o
  -4   3  11        3.57        2.59      0.89 o
  -3   3  11      217.62      231.43      3.98 o
  -2   3  11       51.06       55.12      1.84 o
  -1   3  11      806.83      770.22     10.62 o
   0   3  11      277.03      266.00      6.66 o
   1   3  11      351.48      327.28      5.73 o
   2   3  11     1430.60     1385.07     17.50 o
   3   3  11       26.90       34.49      1.83 o
   4   3  11       66.69       65.94      2.37 o
   5   3  11        1.80        2.77      0.99 o
   6   3  11        8.29       10.68      1.34 o
   7   3  11        0.12        0.16      0.99 o
   8   3  11       11.57        9.39      1.53 o
   9   3  11      110.57      115.29      3.55 o
  10   3  11        3.90        6.69      3.37 o
  11   3  11        8.34       10.51      2.12 o
  12   3  11        1.04        0.00      2.04 o
  13   3  11       19.69       21.59      4.21 o
 -10   4  11        6.98       10.91      5.06 o
  -9   4  11        9.18       12.64      3.36 o
  -8   4  11        0.23        1.29      2.66 o
  -7   4  11        0.14       -2.49      2.52 o
  -6   4  11        8.90        5.09      2.07 o
  -5   4  11       39.90       37.60      2.01 o
  -4   4  11       51.92       46.08      2.05 o
  -3   4  11       18.98       14.47      1.25 o
  -2   4  11       87.68       84.37      2.61 o
  -1   4  11       96.81       93.26      3.06 o
   0   4  11      470.26      486.98      7.03 o
   1   4  11        1.76       -0.88      0.88 o
   2   4  11      656.50      625.65      9.13 o
   3   4  11        0.01        3.00      1.06 o
   4   4  11      423.62      410.79      6.09 o
   5   4  11        3.45        3.68      0.97 o
   6   4  11      121.19      112.91      3.26 o
   7   4  11      282.50      275.81      5.93 o
   8   4  11      347.89      335.96     15.10 o
   9   4  11        2.37        0.35      1.53 o
  10   4  11        0.06       -0.86      1.41 o
  11   4  11       13.33       13.84      3.97 o
  12   4  11       10.63       11.07      2.33 o
  13   4  11        2.12        5.46      2.27 o
 -10   5  11        5.41       11.80      5.42 o
  -9   5  11        5.57        3.05      4.70 o
  -8   5  11       76.40       72.77      8.59 o
  -7   5  11       68.31       78.91      8.39 o
  -6   5  11        4.28        0.56      2.47 o
  -5   5  11        1.95       -1.29      1.29 o
  -4   5  11        6.94        5.35      1.21 o
  -3   5  11        5.58        5.64      1.47 o
  -2   5  11       10.89       12.52      1.64 o
  -1   5  11      100.60      100.25      3.41 o
   0   5  11      435.16      429.56      7.17 o
   1   5  11        0.13       -0.80      0.97 o
   2   5  11      601.29      570.84      8.60 o
   3   5  11       14.51       14.68      1.41 o
   4   5  11      339.96      326.25      4.89 o
   5   5  11      239.69      250.51      5.94 o
   6   5  11        0.28        0.07      0.91 o
   7   5  11        0.02        0.68      0.96 o
   8   5  11      138.59      152.19      4.94 o
   9   5  11       69.81       71.22      5.60 o
  10   5  11       22.17       21.29      2.92 o
  11   5  11       19.54       22.06      2.42 o
  12   5  11        8.45        8.92      2.58 o
  13   5  11        0.06        3.91      2.15 o
  -9   6  11        8.82        5.82      5.30 o
  -8   6  11       20.38       15.73      5.82 o
  -7   6  11       20.66       14.09      5.70 o
  -6   6  11       10.57       12.76      5.22 o
  -5   6  11       39.22       40.21      3.59 o
  -4   6  11       11.78        8.55      3.65 o
  -3   6  11       21.56       21.02      4.95 o
  -2   6  11       36.40       28.79      3.49 o
  -1   6  11       53.34       41.68      2.69 o
   0   6  11       38.93       37.48      2.13 o
   1   6  11       27.35       31.41      1.94 o
   2   6  11      308.45      293.20      5.30 o
   3   6  11      802.38      807.97     10.60 o
   4   6  11      359.61      350.43      5.63 o
   5   6  11      182.68      200.19      4.38 o
   6   6  11       79.90       83.67      3.07 o
   7   6  11      134.90      134.21      4.55 o
   8   6  11        0.83       -0.61      1.14 o
   9   6  11        1.22        0.13      2.11 o
  10   6  11       46.81       43.77      5.70 o
  11   6  11       26.39       24.07      3.18 o
  12   6  11        0.78       -0.03      2.49 o
  13   6  11        8.05       10.57      3.81 o
  -8   7  11        1.46       -0.88      4.78 o
  -7   7  11       24.59       26.69      6.78 o
  -6   7  11       12.04       11.28      5.22 o
  -5   7  11       73.00       76.06      8.51 o
  -4   7  11        4.14        6.06      4.82 o
  -3   7  11      116.51      105.88      4.86 o
  -2   7  11       63.80       55.65      3.80 o
  -1   7  11       16.63       17.62      2.23 o
   0   7  11        0.37       -0.59      1.61 o
   1   7  11        4.66        2.59      1.27 o
   2   7  11      171.79      174.43      4.65 o
   3   7  11       31.39       32.95      2.23 o
   4   7  11       43.91       41.88      2.36 o
   5   7  11      201.54      186.03      5.42 o
   6   7  11       47.94       48.50      2.38 o
   7   7  11      241.98      241.87      9.94 o
   8   7  11      114.15      116.47      3.49 o
   9   7  11      114.58      109.41      9.05 o
  10   7  11        0.08        1.51      1.74 o
  11   7  11       17.38       18.22      2.97 o
  12   7  11        6.68        4.93      2.52 o
  13   7  11        0.00        2.47      3.73 o
  -8   8  11        4.25       15.09      6.10 o
  -7   8  11        8.34        9.35      5.74 o
  -6   8  11        4.17        9.59      5.18 o
  -5   8  11       56.60       70.16      8.63 o
  -4   8  11       54.11       61.81      8.15 o
  -3   8  11       14.07       16.45      3.81 o
  -2   8  11        0.10       -1.72      1.72 o
  -1   8  11        5.85        7.09      2.92 o
   0   8  11       87.14       85.84      5.65 o
   1   8  11       92.51       95.58      5.87 o
   2   8  11      107.49      107.11      5.58 o
   3   8  11       85.45       82.96      4.31 o
   4   8  11       69.12       64.37      3.17 o
   5   8  11      410.87      410.37      9.90 o
   6   8  11       53.88       53.74      3.13 o
   7   8  11        5.89        4.98      2.05 o
   8   8  11        3.00        2.44      2.01 o
   9   8  11       25.95       32.56      5.15 o
  10   8  11        7.71        5.35      2.21 o
  11   8  11        0.65       -0.06      3.05 o
  12   8  11       38.19       43.08      3.99 o
  13   8  11       26.77       31.36      3.91 o
  -7   9  11       65.23       65.98      9.55 o
  -6   9  11       23.79       31.23      7.43 o
  -5   9  11       48.69       50.01      8.35 o
  -4   9  11        4.88       10.88      5.58 o
  -3   9  11       55.25       48.52      7.75 o
  -2   9  11      231.04      251.55     10.54 o
  -1   9  11        1.47       -0.84      3.59 o
   0   9  11       81.17       68.81      5.56 o
   1   9  11        1.10       -2.37      2.37 o
   2   9  11      128.09      128.14      7.01 o
   3   9  11       13.23       10.19      3.12 o
   4   9  11       65.56       66.89      6.20 o
   5   9  11      216.22      224.89      6.98 o
   6   9  11        0.00       -0.36      1.49 o
   7   9  11      305.92      283.13     13.41 o
   8   9  11       51.65       47.64      3.63 o
   9   9  11       38.49       46.70      4.77 o
  10   9  11       54.13       58.27      4.51 o
  11   9  11        0.68        2.77      2.15 o
  12   9  11        0.38       -0.14      2.24 o
  13   9  11        0.27       -1.57      3.25 o
  -6  10  11        7.19        1.36      6.14 o
  -5  10  11        0.16       -4.78      4.78 o
  -4  10  11        7.25       17.10      6.66 o
  -3  10  11       78.05       69.23      9.43 o
  -2  10  11      101.96      117.48      7.65 o
  -1  10  11        1.27       -0.98      2.99 o
   0  10  11       25.74       31.72      4.50 o
   1  10  11       19.00       15.59      3.77 o
   2  10  11        0.75        1.27      2.78 o
   3  10  11       66.84       62.81      5.42 o
   4  10  11        6.55        6.98      2.89 o
   5  10  11        3.21        1.31      2.06 o
   6  10  11        7.72        6.33      2.00 o
   7  10  11       23.21       24.06      2.77 o
   8  10  11       64.23       68.12      5.06 o
   9  10  11        0.16        1.11      2.89 o
  10  10  11       13.98       22.64      4.56 o
  11  10  11        0.84       -0.54      2.20 o
  12  10  11       19.31       21.28      3.60 o
  13  10  11        0.50       -0.61      2.30 o
  -5  11  11       77.30       74.29     10.72 o
  -4  11  11      226.20      230.26     16.42 o
  -3  11  11       16.39       23.12      7.22 o
  -2  11  11       21.50       24.32      6.78 o
  -1  11  11       33.76       45.55      5.58 o
   0  11  11      148.52      160.83      8.92 o
   1  11  11       40.12       46.77      5.76 o
   2  11  11       22.45       16.09      4.05 o
   3  11  11       23.52       22.55      6.10 o
   4  11  11       21.53       30.22      6.30 o
   5  11  11        6.46       11.04      4.98 o
   6  11  11       43.27       36.24      6.42 o
   7  11  11       86.13       80.06      4.43 o
   8  11  11       70.01       69.81      8.25 o
   9  11  11        4.34        4.49      3.31 o
  10  11  11       46.34       52.99      4.69 o
  11  11  11        4.65        4.96      2.89 o
  12  11  11        6.52        9.40      3.03 o
  13  11  11        2.10        0.80      3.45 o
  -3  12  11        3.54       -1.24      5.46 o
  -2  12  11       25.65       26.37      7.26 o
  -1  12  11        2.53        0.60      3.50 o
   0  12  11      108.17      118.95      8.23 o
   1  12  11       68.33       73.75      6.73 o
   2  12  11       14.52       11.75      4.00 o
   3  12  11       73.70       85.41      9.63 o
   4  12  11       21.49        9.51      4.90 o
   5  12  11        0.27        1.44      4.17 o
   6  12  11        0.11       -3.89      3.89 o
   7  12  11        0.00        4.62      4.33 o
   8  12  11        0.01       -3.81      3.81 o
   9  12  11        3.16        5.14      2.96 o
  10  12  11       14.53        9.04      4.33 o
  11  12  11       30.55       39.54      4.42 o
  12  12  11        4.06       13.45      3.31 o
  -2  13  11       35.67       47.64      9.31 o
  -1  13  11        9.82       15.89      6.74 o
   0  13  11        8.03        7.49      4.16 o
   1  13  11        5.14        2.32      3.55 o
   2  13  11       27.26       25.46      4.82 o
   3  13  11       55.71       54.71      8.75 o
   4  13  11        0.03       -1.65      4.41 o
   5  13  11       55.71       64.94      8.91 o
   6  13  11       13.75       18.78      5.86 o
   7  13  11        8.20       14.21      5.42 o
   8  13  11       10.64        8.67      5.06 o
   9  13  11       25.95       25.57      6.50 o
  10  13  11       60.28       52.26      7.63 o
  11  13  11        0.29        3.08      5.18 o
   0  14  11        5.57        9.71      6.62 o
   1  14  11        4.61        9.63      4.31 o
   2  14  11       18.56       15.49      6.90 o
   3  14  11       85.13       89.58     10.84 o
   4  14  11       27.17       34.88      7.71 o
   5  14  11        7.09        8.55      5.70 o
   6  14  11        0.30       -4.01      4.01 o
   7  14  11        1.24        4.05      4.50 o
   8  14  11        0.01       -1.93      4.66 o
   9  14  11        5.80       -2.13      4.86 o
  10  14  11        4.84        5.86      5.30 o
   2  15  11        2.69        7.67      5.90 o
   3  15  11       33.83       33.71      8.35 o
   4  15  11        0.39       -2.81      5.22 o
   5  15  11       20.75       15.45      6.34 o
   6  15  11       50.84       45.19      8.55 o
   7  15  11        0.05       -0.60      4.70 o
   8  15  11        5.86       11.56      5.38 o
   9  15  11        0.11       -4.01      4.01 o
  -6 -13  12        8.01        4.62      4.87 o
  -5 -13  12        4.99       -3.11      8.09 o
  -9 -12  12        6.30        7.78      4.24 o
  -8 -12  12       27.29       33.31      5.81 o
  -7 -12  12       18.23       23.14      5.43 o
  -6 -12  12        0.01       -2.67      3.69 o
  -5 -12  12        0.12       -3.70      3.70 o
  -4 -12  12        0.15       -4.01      4.01 o
  -3 -12  12        5.00        3.93      5.62 o
  -2 -12  12        5.06        3.25      5.10 o
  -1 -12  12       26.70       29.30      8.31 o
 -10 -11  12       10.29       10.53      4.19 o
  -9 -11  12        0.16        1.15      3.28 o
  -8 -11  12       12.39       10.69      4.39 o
  -7 -11  12       12.66       18.24      4.89 o
  -6 -11  12        0.01        2.00      3.92 o
  -5 -11  12        2.74       -3.17      3.59 o
  -4 -11  12        5.37        5.74      5.58 o
  -3 -11  12        2.17       -1.00      4.50 o
  -2 -11  12       10.38       17.44      4.69 o
  -1 -11  12       25.93       28.31      5.33 o
   0 -11  12        7.53        5.06      5.70 o
   1 -11  12        4.54        7.18      6.22 o
 -11 -10  12        0.37        4.41      3.59 o
 -10 -10  12        0.00        0.46      6.10 o
  -9 -10  12        0.03        8.23      3.71 o
  -8 -10  12        2.60        6.62      3.75 o
  -7 -10  12        2.49        5.87      3.89 o
  -6 -10  12       13.65       20.10      4.95 o
  -5 -10  12       54.40       61.16      6.79 o
  -4 -10  12        7.13        5.98      4.98 o
  -3 -10  12        3.79        3.55      3.46 o
  -2 -10  12       21.42       14.19      9.59 o
  -1 -10  12       16.63       16.78      6.20 o
   0 -10  12        2.11       -0.47      2.75 o
   1 -10  12        1.49        0.62      3.60 o
   2 -10  12       32.84       43.83      9.19 o
   3 -10  12        2.70        0.72      5.38 o
 -12  -9  12        1.64        1.15      2.79 o
 -11  -9  12        6.55        4.16      2.63 o
 -10  -9  12        0.19        2.55      3.04 o
  -9  -9  12        5.07        6.58      3.55 o
  -8  -9  12       18.95       21.52      8.77 o
  -7  -9  12       15.14       11.26      3.88 o
  -6  -9  12        9.25        2.73      3.58 o
  -5  -9  12      105.56      122.29      8.41 o
  -4  -9  12       15.60       14.25      5.54 o
  -3  -9  12       30.80       31.28      4.54 o
  -2  -9  12       24.29       18.23      4.30 o
  -1  -9  12      100.42      105.19      6.02 o
   0  -9  12       18.08       13.52      5.30 o
   1  -9  12        0.38       -1.83      2.96 o
   2  -9  12        0.53       -1.41      3.15 o
   3  -9  12        9.76        6.70      6.18 o
   4  -9  12       40.96       40.10      9.07 o
 -12  -8  12       20.45       24.19      3.51 o
 -11  -8  12       12.87       11.96      2.94 o
 -10  -8  12        0.10        2.45      2.27 o
  -9  -8  12        8.60        9.32      2.74 o
  -8  -8  12        0.96        2.70      3.18 o
  -7  -8  12       16.84        8.73      3.52 o
  -6  -8  12       20.96       17.75      4.06 o
  -5  -8  12       38.39       44.67      5.41 o
  -4  -8  12        0.19        0.21      2.87 o
  -3  -8  12        1.53        5.54      3.19 o
  -2  -8  12      313.12      329.75     10.15 o
  -1  -8  12        1.84       -0.23      2.41 o
   0  -8  12        7.79        5.59      2.70 o
   1  -8  12        6.14        6.48      2.95 o
   2  -8  12       12.03        4.81      3.55 o
   3  -8  12        0.39        2.91      3.21 o
   4  -8  12        1.87       -0.44      5.06 o
   5  -8  12       12.68        5.30      5.74 o
 -12  -7  12       11.09       16.14      3.12 o
 -11  -7  12        4.52        2.93      2.45 o
 -10  -7  12       14.11       16.50      3.09 o
  -9  -7  12       24.48       27.13      3.40 o
  -8  -7  12        5.62        5.97      2.49 o
  -7  -7  12       14.08       16.48      2.91 o
  -6  -7  12        6.37        5.54      1.97 o
  -5  -7  12       39.52       44.39      5.04 o
  -4  -7  12        1.66        5.51      3.31 o
  -3  -7  12      323.83      333.32     11.76 o
  -2  -7  12       42.44       43.27      3.84 o
  -1  -7  12        6.63        8.61      2.74 o
   0  -7  12       17.14       14.00      2.87 o
   1  -7  12       29.99       24.35      3.43 o
   2  -7  12       43.17       48.33      5.36 o
   3  -7  12       37.16       34.64      5.02 o
   4  -7  12        1.42       -2.83      2.83 o
   5  -7  12        0.55       -3.93      3.93 o
   6  -7  12       10.85       17.98      6.38 o
 -13  -6  12        0.34        2.07      3.30 o
 -12  -6  12        9.17        9.40      3.64 o
 -11  -6  12        7.63       10.26      2.78 o
 -10  -6  12        4.81        2.37      2.82 o
  -9  -6  12        7.75        9.05      3.57 o
  -8  -6  12      116.49       95.96      8.30 o
  -7  -6  12        0.33        4.02      2.05 o
  -6  -6  12        0.18        0.70      1.37 o
  -5  -6  12        1.63        2.92      1.85 o
  -4  -6  12        7.86        4.89      2.46 o
  -3  -6  12       63.82       59.64      3.99 o
  -2  -6  12       64.42       69.50      4.32 o
  -1  -6  12       17.05       17.85      2.92 o
   0  -6  12      350.40      363.83     10.27 o
   1  -6  12      149.93      152.57      6.35 o
   2  -6  12        0.08       -0.57      2.00 o
   3  -6  12       14.64       13.34      3.76 o
   4  -6  12       22.09       24.80     10.58 o
   5  -6  12       54.93       57.51      5.60 o
   6  -6  12        3.66        3.25      4.50 o
   7  -6  12       15.33       11.20      6.26 o
 -13  -5  12        0.53        1.06      2.43 o
 -12  -5  12        0.07       -1.82      2.64 o
 -11  -5  12        4.02        6.52      2.84 o
 -10  -5  12       21.58       22.44      3.22 o
  -9  -5  12        9.80        8.60      2.55 o
  -8  -5  12      136.36      132.73      5.79 o
  -7  -5  12       14.74        8.80      3.51 o
  -6  -5  12       50.92       47.24      2.60 o
  -5  -5  12        2.46       -0.73      0.96 o
  -4  -5  12        8.85        3.66      1.43 o
  -3  -5  12       68.31       60.19      3.85 o
  -2  -5  12      133.39      129.53      5.49 o
  -1  -5  12        1.17        2.01      2.38 o
   0  -5  12      156.21      171.45      6.37 o
   1  -5  12        4.42        7.65      2.47 o
   2  -5  12      156.65      154.65      6.32 o
   3  -5  12       30.56       27.98      4.08 o
   4  -5  12       11.59       14.21      3.40 o
   5  -5  12       34.03       36.98      9.01 o
   6  -5  12        0.07        0.84      2.60 o
   7  -5  12       11.84       12.20      5.86 o
   8  -5  12       12.80        3.61      5.38 o
 -13  -4  12        0.84       -0.76      2.66 o
 -12  -4  12        0.53       -1.53      2.21 o
 -11  -4  12        0.86        0.64      2.58 o
 -10  -4  12       46.64       41.20      3.69 o
  -9  -4  12      115.85      123.20      7.12 o
  -8  -4  12        4.30        0.55      2.95 o
  -7  -4  12       47.63       47.19      4.25 o
  -6  -4  12       65.47       68.42      2.28 o
  -5  -4  12        0.99        2.28      1.00 o
  -4  -4  12       23.73       20.96      1.58 o
  -3  -4  12       14.94       17.09      1.70 o
  -2  -4  12       31.93       22.73      1.80 o
  -1  -4  12       73.02       62.37      3.87 o
   0  -4  12      249.47      248.59      7.59 o
   1  -4  12      127.16      135.75      5.57 o
   2  -4  12       37.78       42.97      7.95 o
   3  -4  12      123.54      124.69      5.49 o
   4  -4  12        4.21        4.49      2.89 o
   5  -4  12        4.82        2.94      2.63 o
   6  -4  12        2.93        2.12      5.88 o
   7  -4  12       12.58       19.02      3.68 o
   8  -4  12       17.13        9.87      5.50 o
   9  -4  12       10.66       15.17      6.14 o
 -12  -3  12        0.23       -1.78      2.33 o
 -11  -3  12       10.85       10.59      2.68 o
 -10  -3  12        1.10       -1.56      2.40 o
  -9  -3  12        2.57        0.50      2.08 o
  -8  -3  12       74.63       70.05      9.57 o
  -7  -3  12       98.11      100.02      3.98 o
  -6  -3  12       13.63       11.13      1.19 o
  -5  -3  12        0.83       -0.18      0.85 o
  -4  -3  12       53.21       50.93      1.89 o
  -3  -3  12       12.47        7.20      1.13 o
  -2  -3  12        0.14        1.16      1.08 o
  -1  -3  12      161.28      139.59      4.05 o
   0  -3  12      289.20      286.99      7.04 o
   1  -3  12      152.66      167.18      5.24 o
   2  -3  12       86.64       97.74      4.92 o
   3  -3  12      191.04      202.17      5.87 o
   4  -3  12        4.32        2.87      1.73 o
   5  -3  12      228.55      218.48      6.15 o
   6  -3  12       11.58       13.62      1.99 o
   7  -3  12       74.21       73.92      5.55 o
   8  -3  12       12.88       14.58      3.25 o
   9  -3  12        0.28       -2.05      4.46 o
 -12  -2  12        5.11        9.61      3.33 o
 -11  -2  12       22.47       24.86      4.37 o
 -10  -2  12       11.05       10.85      2.72 o
  -9  -2  12        0.39       -2.81      2.81 o
  -8  -2  12       18.66       14.26      2.49 o
  -7  -2  12      112.27      105.99      4.01 o
  -6  -2  12       53.42       57.87      2.01 o
  -5  -2  12        0.02        0.05      0.86 o
  -4  -2  12      106.63      104.96      2.45 o
  -3  -2  12       36.87       35.91      1.68 o
  -2  -2  12       14.51       14.65      1.28 o
  -1  -2  12       62.04       47.74      2.33 o
   0  -2  12      161.04      139.55      3.67 o
   1  -2  12      240.46      215.36      4.74 o
   2  -2  12      360.36      356.53      7.79 o
   3  -2  12      270.11      289.19      6.17 o
   4  -2  12        1.60        2.47      2.13 o
   5  -2  12        1.88        3.41      1.57 o
   6  -2  12      247.34      250.72      6.79 o
   7  -2  12       12.30       10.23      2.32 o
   8  -2  12        1.38        0.08      2.55 o
   9  -2  12       15.38       15.24      2.54 o
  10  -2  12       51.80       57.09      5.38 o
 -12  -1  12        3.85       -0.41      2.97 o
 -11  -1  12       48.59       52.23      5.76 o
 -10  -1  12        3.29        2.03      2.73 o
  -9  -1  12       42.64       48.21      4.72 o
  -8  -1  12        2.39        3.29      1.96 o
  -7  -1  12        4.50        3.66      2.24 o
  -6  -1  12       15.61       13.34      1.56 o
  -5  -1  12      453.05      426.88      6.23 o
  -4  -1  12      164.23      150.16      3.08 o
  -3  -1  12        1.01        1.11      0.78 o
  -2  -1  12       49.94       44.92      1.78 o
  -1  -1  12        0.21        0.69      0.87 o
   0  -1  12      190.29      195.84      4.33 o
   1  -1  12      160.15      190.52      4.10 o
   2  -1  12       61.72       59.60      2.18 o
   3  -1  12       89.24       98.00      3.02 o
   4  -1  12       11.94       15.93      1.74 o
   5  -1  12      294.99      297.47      6.98 o
   6  -1  12        1.53       -1.13      1.40 o
   7  -1  12       56.77       61.70      7.11 o
   8  -1  12       23.78       21.48      3.47 o
   9  -1  12        9.66       13.17      2.31 o
  10  -1  12       13.30       12.15      1.89 o
  11  -1  12       24.06       21.21      3.97 o
 -12   0  12        2.58        2.00      2.99 o
 -11   0  12        4.44        6.59      3.05 o
 -10   0  12        0.11       -1.15      2.46 o
  -9   0  12       39.03       40.12      4.14 o
  -8   0  12      137.81      128.88      6.46 o
  -7   0  12        8.68        7.91      1.75 o
  -6   0  12       48.47       41.63      3.62 o
  -5   0  12      207.70      193.59      3.67 o
  -4   0  12      259.52      243.14      3.85 o
  -3   0  12        3.61        4.59      0.90 o
  -2   0  12        4.93        5.21      0.91 o
  -1   0  12       26.11       24.81      1.47 o
   0   0  12      486.74      456.78      6.74 o
   1   0  12       19.58       22.37      1.52 o
   2   0  12        0.39        0.62      0.84 o
   3   0  12        0.03       -0.70      1.01 o
   4   0  12       95.13       81.47      2.75 o
   5   0  12      191.80      192.14      5.91 o
   6   0  12      203.57      213.94      5.64 o
   7   0  12       20.54       22.75      1.88 o
   8   0  12       79.21       78.01      4.06 o
   9   0  12       16.17       13.07      2.22 o
  10   0  12        1.96        3.14      1.46 o
  11   0  12        6.86        3.32      2.93 o
 -11   1  12       13.49       15.88      4.72 o
 -10   1  12        5.68        8.86      8.67 o
  -9   1  12       41.89       41.72      4.30 o
  -8   1  12       36.07       42.38      7.57 o
  -7   1  12       18.08       23.22      2.54 o
  -6   1  12      181.62      175.73      4.62 o
  -5   1  12        1.77        2.24      1.05 o
  -4   1  12        2.24        2.07      0.86 o
  -3   1  12      494.69      450.84      6.22 o
  -2   1  12      596.09      580.31      7.46 o
  -1   1  12       82.16       82.06      2.49 o
   0   1  12      411.10      414.29      5.78 o
   1   1  12        6.43        9.88      1.16 o
   2   1  12        3.47        2.07      0.89 o
   3   1  12        4.62        6.71      1.04 o
   4   1  12       59.71       45.41      1.92 o
   5   1  12       12.21       13.50      1.58 o
   6   1  12       82.98       81.14      3.33 o
   7   1  12       10.97       13.38      1.81 o
   8   1  12       32.11       35.60      2.79 o
   9   1  12       34.82       33.33      3.61 o
  10   1  12       98.80       96.71      6.62 o
  11   1  12       14.34        9.92      3.59 o
 -11   2  12        9.82        8.57      4.94 o
 -10   2  12        4.75        3.62      3.04 o
  -9   2  12       35.18       45.23      4.55 o
  -8   2  12       52.35       52.19      5.38 o
  -7   2  12        1.57        1.14      1.73 o
  -6   2  12      215.57      202.98      4.87 o
  -5   2  12       70.27       65.29      2.53 o
  -4   2  12        3.85        5.97      1.10 o
  -3   2  12      251.24      225.60      3.98 o
  -2   2  12      807.66      750.64      9.12 o
  -1   2  12      564.45      540.46      7.56 o
   0   2  12      207.60      202.07      4.06 o
   1   2  12       15.19       12.42      1.45 o
   2   2  12       44.38       45.23      2.08 o
   3   2  12        0.78        0.77      0.92 o
   4   2  12        2.37        1.03      0.93 o
   5   2  12        3.34        2.81      1.11 o
   6   2  12       21.26       16.34      1.78 o
   7   2  12       55.69       49.25      2.59 o
   8   2  12      172.74      180.86      5.75 o
   9   2  12       20.47       22.09      2.32 o
  10   2  12        0.03       -1.58      2.08 o
  11   2  12        4.13        3.52      2.56 o
  12   2  12        5.72        7.64      2.74 o
 -11   3  12        5.82        4.44      3.73 o
 -10   3  12        2.80        2.63      7.63 o
  -9   3  12        0.84       -2.47      2.47 o
  -8   3  12        7.75       11.71      3.30 o
  -7   3  12       43.65       45.18      3.47 o
  -6   3  12       30.41       28.41      4.03 o
  -5   3  12      162.55      172.47      4.19 o
  -4   3  12      119.00      118.71      3.19 o
  -3   3  12       87.81       83.65      2.56 o
  -2   3  12        0.09       -0.86      0.86 o
  -1   3  12      241.80      230.53      5.33 o
   0   3  12     1306.44     1215.72     15.86 o
   1   3  12      743.39      704.63     10.21 o
   2   3  12       49.48       50.71      2.49 o
   3   3  12       54.59       47.97      2.36 o
   4   3  12        3.78        5.40      1.22 o
   5   3  12        1.17       -0.13      1.15 o
   6   3  12       19.30       13.11      3.79 o
   7   3  12       52.31       53.54      3.39 o
   8   3  12       87.16       96.98      4.16 o
   9   3  12        9.78       13.83      2.02 o
  10   3  12       22.46       24.03      3.35 o
  11   3  12       12.89       11.95      2.97 o
  12   3  12        9.22        6.75      2.60 o
 -10   4  12        0.96        2.29      4.74 o
  -9   4  12        6.26        8.11      4.98 o
  -8   4  12        0.00       -0.04      3.93 o
  -7   4  12        0.08       -3.37      3.37 o
  -6   4  12      239.98      241.14      7.62 o
  -5   4  12       10.47       11.24      1.83 o
  -4   4  12       76.18       70.60      4.03 o
  -3   4  12      244.81      227.58      4.75 o
  -2   4  12        1.08        2.03      1.28 o
  -1   4  12        3.94        0.87      0.92 o
   0   4  12      322.44      278.38      5.46 o
   1   4  12      485.01      441.30      6.69 o
   2   4  12       13.51       15.37      1.34 o
   3   4  12      198.64      201.27      4.39 o
   4   4  12       48.99       46.66      2.35 o
   5   4  12        0.07       -0.92      1.08 o
   6   4  12        1.23        3.03      2.00 o
   7   4  12       60.27       59.48      3.33 o
   8   4  12       43.11       43.80      3.60 o
   9   4  12      111.04      104.72      4.14 o
  10   4  12       71.38       68.30      4.63 o
  11   4  12       25.16       31.84      3.67 o
  12   4  12        0.23        1.03      2.44 o
  -9   5  12        0.22        0.80      4.29 o
  -8   5  12        0.39       -3.57      3.57 o
  -7   5  12        0.50       -3.37      3.37 o
  -6   5  12        6.13        2.81      4.29 o
  -5   5  12       29.17       23.41      3.03 o
  -4   5  12       48.77       53.44      4.12 o
  -3   5  12      384.54      378.37     10.68 o
  -2   5  12        0.67        3.10      1.52 o
  -1   5  12      105.62      103.33      3.53 o
   0   5  12        8.87        7.15      1.39 o
   1   5  12       24.30       19.35      1.73 o
   2   5  12      304.60      288.64      5.70 o
   3   5  12      894.99      871.69     11.78 o
   4   5  12      160.83      155.23      4.09 o
   5   5  12       28.10       25.86      2.10 o
   6   5  12        0.30        1.55      1.14 o
   7   5  12        0.04       -1.46      1.49 o
   8   5  12       24.45       28.07      3.19 o
   9   5  12       11.09        7.67      3.89 o
  10   5  12       13.40       14.27      2.91 o
  11   5  12        4.45        0.61      2.21 o
  12   5  12        0.60        4.34      3.57 o
  13   5  12       24.38       29.10      4.78 o
  -9   6  12        0.20       -0.56      4.33 o
  -8   6  12        0.36        0.80      4.50 o
  -7   6  12        4.44        3.69      4.70 o
  -6   6  12        0.63       -3.25      3.25 o
  -5   6  12        0.00       -3.41      3.41 o
  -4   6  12        1.48        1.12      2.38 o
  -3   6  12       59.01       62.06      3.81 o
  -2   6  12        0.43        1.57      1.60 o
  -1   6  12      164.46      149.97      4.92 o
   0   6  12      176.06      174.62      5.32 o
   1   6  12       43.47       43.82      2.46 o
   2   6  12       77.58       69.31      3.39 o
   3   6  12      483.73      438.87     10.45 o
   4   6  12       74.77       71.36      4.20 o
   5   6  12       31.46       28.40      3.01 o
   6   6  12      125.30      120.94      6.94 o
   7   6  12       60.72       63.79      2.87 o
   8   6  12      122.61      112.91      4.56 o
   9   6  12        9.11        5.22      3.81 o
  10   6  12        1.26        1.28      3.53 o
  11   6  12        4.27        9.39      4.05 o
  12   6  12       16.05       16.92      2.98 o
  13   6  12       22.48       26.09      4.70 o
  -8   7  12        0.83        2.21      4.94 o
  -7   7  12        4.60        2.61      4.58 o
  -6   7  12        2.25        5.90      4.82 o
  -5   7  12        0.00       -3.85      3.85 o
  -4   7  12        0.56       -3.57      3.57 o
  -3   7  12       97.26       93.29      4.74 o
  -2   7  12       33.34       32.33      3.54 o
  -1   7  12      116.32      114.95      4.53 o
   0   7  12       81.79       81.77      4.52 o
   1   7  12        6.19        8.10      2.73 o
   2   7  12        3.41        1.50      1.57 o
   3   7  12      157.45      151.33      4.99 o
   4   7  12        0.04        0.69      1.24 o
   5   7  12      226.20      215.49      5.76 o
   6   7  12      305.58      309.38      7.04 o
   7   7  12        7.79        5.40      1.82 o
   8   7  12      108.03      104.81      7.02 o
   9   7  12        6.56        3.39      2.48 o
  10   7  12        5.35        1.04      3.53 o
  11   7  12       18.79       23.56      4.98 o
  12   7  12       17.63       16.54      4.70 o
  13   7  12        0.41       -2.23      2.23 o
  -7   8  12       11.98       12.16      6.02 o
  -6   8  12       13.14       17.30      6.42 o
  -5   8  12        0.05       -4.17      4.41 o
  -4   8  12       11.56        6.78      4.90 o
  -3   8  12       26.08       13.69      5.70 o
  -2   8  12        0.75       -2.30      2.30 o
  -1   8  12       27.96       26.77      5.06 o
   0   8  12       90.64       92.41      4.98 o
   1   8  12        6.61        5.52      2.35 o
   2   8  12      423.28      406.12     10.98 o
   3   8  12        2.27        2.96      2.02 o
   4   8  12        5.70        5.96      1.65 o
   5   8  12      226.24      211.91      6.69 o
   6   8  12      249.12      222.85      6.85 o
   7   8  12       97.45       86.18      6.22 o
   8   8  12      115.02      118.94      6.24 o
   9   8  12       26.02       32.92      5.82 o
  10   8  12        0.05       -1.86      2.11 o
  11   8  12        1.99       -0.36      3.45 o
  12   8  12        3.42       -0.72      3.69 o
  13   8  12        0.00        2.01      4.01 o
  -6   9  12        6.80        4.98      5.90 o
  -5   9  12        5.55        4.70      5.82 o
  -4   9  12       60.45       74.17      9.55 o
  -3   9  12        1.52        0.72      4.29 o
  -2   9  12       13.29        7.21      3.40 o
  -1   9  12        1.14       -2.03      2.95 o
   0   9  12       23.79       27.74      6.58 o
   1   9  12        8.92       11.71      3.45 o
   2   9  12        0.19        2.21      2.91 o
   3   9  12        2.45        3.27      2.85 o
   4   9  12       28.08       20.79      3.49 o
   5   9  12        2.03        4.19      2.29 o
   6   9  12       11.41       11.52      2.19 o
[truncated: 149,846 more chars]
